# Supplementary material for: Excursions in the Bayesian treatment of model error
Source: PLoS One. 2023 Jun 2;18(6):e0286624. doi: 10.1371/journal.pone.0286624 (PMC10237458; doi:10.1371/journal.pone.0286624)
Supplement: S1 Data — The file suporting_information.zip contains the MATLAB code and the synthetic data that was used to produce all the figures in this manuscript. (ZIP) [file pone.0286624.s001.zip]

Archive with 386 entries (370 files):
- Figure1/
- __MACOSX/._Figure1
- Figure1/.DS_Store
- __MACOSX/Figure1/._.DS_Store
- Figure1/m_map/
- __MACOSX/Figure1/._m_map
- Figure1/api.txt
- __MACOSX/Figure1/._api.txt
- Figure1/figure1.m
- __MACOSX/Figure1/._figure1.m
- Figure1/gridu.txt
- __MACOSX/Figure1/._gridu.txt
- Figure1/Fig1.eps
- __MACOSX/Figure1/._Fig1.eps
- Figure1/gridv.txt
- __MACOSX/Figure1/._gridv.txt
- Figure1/m_map/m_ellipse.m
- __MACOSX/Figure1/m_map/._m_ellipse.m
- Figure1/m_map/m_idist.m
- __MACOSX/Figure1/m_map/._m_idist.m
- Figure1/m_map/map.html
- __MACOSX/Figure1/m_map/._map.html
- Figure1/m_map/m_rectangle.m
- __MACOSX/Figure1/m_map/._m_rectangle.m
- Figure1/m_map/m_coord.m
- __MACOSX/Figure1/m_map/._m_coord.m
- Figure1/m_map/.DS_Store
- __MACOSX/Figure1/m_map/._.DS_Store
- Figure1/m_map/m_ll2xy.m
- __MACOSX/Figure1/m_map/._m_ll2xy.m
- Figure1/m_map/m_shadedrelief.m
- __MACOSX/Figure1/m_map/._m_shadedrelief.m
- Figure1/m_map/m_elev.m
- __MACOSX/Figure1/m_map/._m_elev.m
- Figure1/m_map/m_gshhs_f.m
- __MACOSX/Figure1/m_map/._m_gshhs_f.m
- Figure1/m_map/Contents.m
- __MACOSX/Figure1/m_map/._Contents.m
- Figure1/m_map/m_gshhs_l.m
- __MACOSX/Figure1/m_map/._m_gshhs_l.m
- Figure1/m_map/m_scatter.m
- __MACOSX/Figure1/m_map/._m_scatter.m
- Figure1/m_map/m_colmap.m
- __MACOSX/Figure1/m_map/._m_colmap.m
- Figure1/m_map/m_lldist.m
- __MACOSX/Figure1/m_map/._m_lldist.m
- Figure1/m_map/m_legend.m
- __MACOSX/Figure1/m_map/._m_legend.m
- Figure1/m_map/m_geodesic.m
- __MACOSX/Figure1/m_map/._m_geodesic.m
- Figure1/m_map/m_pcolor.m
- __MACOSX/Figure1/m_map/._m_pcolor.m
- Figure1/m_map/m_gshhs_h.m
- __MACOSX/Figure1/m_map/._m_gshhs_h.m
- Figure1/m_map/m_line.m
- __MACOSX/Figure1/m_map/._m_line.m
- Figure1/m_map/m_contour.m
- __MACOSX/Figure1/m_map/._m_contour.m
- Figure1/m_map/m_ruler.m
- __MACOSX/Figure1/m_map/._m_ruler.m
- Figure1/m_map/m_coast.m
- __MACOSX/Figure1/m_map/._m_coast.m
- Figure1/m_map/m_scale.m
- __MACOSX/Figure1/m_map/._m_scale.m
- Figure1/m_map/m_mag2geo.m
- __MACOSX/Figure1/m_map/._m_mag2geo.m
- Figure1/m_map/s_colmap.m
- __MACOSX/Figure1/m_map/._s_colmap.m
- Figure1/m_map/m_plotbndry.m
- __MACOSX/Figure1/m_map/._m_plotbndry.m
- Figure1/m_map/m_etopo2.m
- __MACOSX/Figure1/m_map/._m_etopo2.m
- Figure1/m_map/m_xy2ll.m
- __MACOSX/Figure1/m_map/._m_xy2ll.m
- Figure1/m_map/m_utmgrid.m
- __MACOSX/Figure1/m_map/._m_utmgrid.m
- Figure1/m_map/wysiwyg.m
- __MACOSX/Figure1/m_map/._wysiwyg.m
- Figure1/m_map/m_quiver.m
- __MACOSX/Figure1/m_map/._m_quiver.m
- Figure1/m_map/m_vec.m
- __MACOSX/Figure1/m_map/._m_vec.m
- Figure1/m_map/m_contourf.m
- __MACOSX/Figure1/m_map/._m_contourf.m
- Figure1/m_map/mapug.html
- __MACOSX/Figure1/m_map/._mapug.html
- Figure1/m_map/m_hatch.m
- __MACOSX/Figure1/m_map/._m_hatch.m
- Figure1/m_map/m_plot.m
- __MACOSX/Figure1/m_map/._m_plot.m
- Figure1/m_map/m_northarrow.m
- __MACOSX/Figure1/m_map/._m_northarrow.m
- Figure1/m_map/m_ginput.m
- __MACOSX/Figure1/m_map/._m_ginput.m
- Figure1/m_map/m_windrose.m
- __MACOSX/Figure1/m_map/._m_windrose.m
- Figure1/m_map/m_usercoast.m
- __MACOSX/Figure1/m_map/._m_usercoast.m
- Figure1/m_map/m_gshhs_c.m
- __MACOSX/Figure1/m_map/._m_gshhs_c.m
- Figure1/m_map/private/
- __MACOSX/Figure1/m_map/._private
- Figure1/m_map/m_image.m
- __MACOSX/Figure1/m_map/._m_image.m
- Figure1/m_map/m_gshhs.m
- __MACOSX/Figure1/m_map/._m_gshhs.m
- Figure1/m_map/m_gshhs_i.m
- __MACOSX/Figure1/m_map/._m_gshhs_i.m
- Figure1/m_map/m_image.m.OLD
- __MACOSX/Figure1/m_map/._m_image.m.OLD
- Figure1/m_map/m_xydist.m
- __MACOSX/Figure1/m_map/._m_xydist.m
- Figure1/m_map/m_windbarb.m
- __MACOSX/Figure1/m_map/._m_windbarb.m
- Figure1/m_map/m_text.m
- __MACOSX/Figure1/m_map/._m_text.m
- Figure1/m_map/m_range_ring.m
- __MACOSX/Figure1/m_map/._m_range_ring.m
- Figure1/m_map/m_annotation.m
- __MACOSX/Figure1/m_map/._m_annotation.m
- Figure1/m_map/m_ungrid.m
- __MACOSX/Figure1/m_map/._m_ungrid.m
- Figure1/m_map/m_fdist.m
- __MACOSX/Figure1/m_map/._m_fdist.m
- Figure1/m_map/doc/
- __MACOSX/Figure1/m_map/._doc
- Figure1/m_map/m_demo.m
- __MACOSX/Figure1/m_map/._m_demo.m
- Figure1/m_map/m_grid_old.m
- __MACOSX/Figure1/m_map/._m_grid_old.m
- Figure1/m_map/m_shaperead.m
- __MACOSX/Figure1/m_map/._m_shaperead.m
- Figure1/m_map/m_geo2mag.m
- __MACOSX/Figure1/m_map/._m_geo2mag.m
- Figure1/m_map/m_patch.m
- __MACOSX/Figure1/m_map/._m_patch.m
- Figure1/m_map/m_etopo2.m.OLD
- __MACOSX/Figure1/m_map/._m_etopo2.m.OLD
- Figure1/m_map/m_tbase.m
- __MACOSX/Figure1/m_map/._m_tbase.m
- Figure1/m_map/m_tba2b.m
- __MACOSX/Figure1/m_map/._m_tba2b.m
- Figure1/m_map/data/
- __MACOSX/Figure1/m_map/._data
- Figure1/m_map/m_grid.m
- __MACOSX/Figure1/m_map/._m_grid.m
- Figure1/m_map/m_grid.m.OLD
- __MACOSX/Figure1/m_map/._m_grid.m.OLD
- Figure1/m_map/m_streamline.m
- __MACOSX/Figure1/m_map/._m_streamline.m
- Figure1/m_map/m_colmap.mOLD
- __MACOSX/Figure1/m_map/._m_colmap.mOLD
- Figure1/m_map/mygrid_sand2.m
- __MACOSX/Figure1/m_map/._mygrid_sand2.m
- Figure1/m_map/m_contfbar.m
- __MACOSX/Figure1/m_map/._m_contfbar.m
- Figure1/m_map/m_proj.m
- __MACOSX/Figure1/m_map/._m_proj.m
- Figure1/m_map/m_track.m
- __MACOSX/Figure1/m_map/._m_track.m
- Figure1/m_map/private/igrf.mat
- __MACOSX/Figure1/m_map/private/._igrf.mat
- Figure1/m_map/private/m_coasts.mat
- __MACOSX/Figure1/m_map/private/._m_coasts.mat
- Figure1/m_map/private/mu_util.m
- __MACOSX/Figure1/m_map/private/._mu_util.m
- Figure1/m_map/private/mu_coast.m
- __MACOSX/Figure1/m_map/private/._mu_coast.m
- Figure1/m_map/private/igrf13coeffs.txt
- __MACOSX/Figure1/m_map/private/._igrf13coeffs.txt
- Figure1/m_map/private/mp_omerc.m
- __MACOSX/Figure1/m_map/private/._mp_omerc.m
- Figure1/m_map/private/mp_conic.m
- __MACOSX/Figure1/m_map/private/._mp_conic.m
- Figure1/m_map/private/mp_tmerc.m
- __MACOSX/Figure1/m_map/private/._mp_tmerc.m
- Figure1/m_map/private/mc_coords.m
- __MACOSX/Figure1/m_map/private/._mc_coords.m
- Figure1/m_map/private/mc_igrf.m
- __MACOSX/Figure1/m_map/private/._mc_igrf.m
- Figure1/m_map/private/m_topo.mat
- __MACOSX/Figure1/m_map/private/._m_topo.mat
- Figure1/m_map/private/mp_cyl.m
- __MACOSX/Figure1/m_map/private/._mp_cyl.m
- Figure1/m_map/private/clabel.m.OLD
- __MACOSX/Figure1/m_map/private/._clabel.m.OLD
- Figure1/m_map/private/mp_azim.m
- __MACOSX/Figure1/m_map/private/._mp_azim.m
- Figure1/m_map/private/mp_utm.m
- __MACOSX/Figure1/m_map/private/._mp_utm.m
- Figure1/m_map/private/mc_ellips.m
- __MACOSX/Figure1/m_map/private/._mc_ellips.m
- Figure1/m_map/doc/exWindRose.png
- __MACOSX/Figure1/m_map/doc/._exWindRose.png
- Figure1/m_map/doc/map.css
- __MACOSX/Figure1/m_map/doc/._map.css
- Figure1/m_map/doc/exbathym.png
- __MACOSX/Figure1/m_map/doc/._exbathym.png
- Figure1/m_map/doc/exncread.png
- __MACOSX/Figure1/m_map/doc/._exncread.png
- Figure1/m_map/doc/exsst.png
- __MACOSX/Figure1/m_map/doc/._exsst.png
- Figure1/m_map/doc/exster.png
- __MACOSX/Figure1/m_map/doc/._exster.png
- Figure1/m_map/doc/exColmaps.png
- __MACOSX/Figure1/m_map/doc/._exColmaps.png
- Figure1/m_map/doc/new.gif
- __MACOSX/Figure1/m_map/doc/._new.gif
- Figure1/m_map/doc/exMAG.png
- __MACOSX/Figure1/m_map/doc/._exMAG.png
- Figure1/m_map/doc/exmodis.png
- __MACOSX/Figure1/m_map/doc/._exmodis.png
- Figure1/m_map/doc/shaded1.png
- __MACOSX/Figure1/m_map/doc/._shaded1.png
- Figure1/m_map/doc/exSAR.png
- __MACOSX/Figure1/m_map/doc/._exSAR.png
- Figure1/m_map/doc/exgoog.png
- __MACOSX/Figure1/m_map/doc/._exgoog.png
- Figure1/m_map/doc/VanHarb.png
- __MACOSX/Figure1/m_map/doc/._VanHarb.png
- Figure1/m_map/doc/exquiv.png
- __MACOSX/Figure1/m_map/doc/._exquiv.png
- Figure1/m_map/doc/exrring.png
- __MACOSX/Figure1/m_map/doc/._exrring.png
- Figure1/m_map/doc/SouthChinaSea.png
- __MACOSX/Figure1/m_map/doc/._SouthChinaSea.png
- Figure1/m_map/doc/exstepjet.png
- __MACOSX/Figure1/m_map/doc/._exstepjet.png
- Figure1/m_map/doc/exobl2.png
- __MACOSX/Figure1/m_map/doc/._exobl2.png
- Figure1/m_map/doc/exargo.png
- __MACOSX/Figure1/m_map/doc/._exargo.png
- Figure1/m_map/doc/exsinus.png
- __MACOSX/Figure1/m_map/doc/._exsinus.png
- Figure1/m_map/doc/extrack1.png
- __MACOSX/Figure1/m_map/doc/._extrack1.png
- Figure1/m_map/doc/ex_ssmi2.png
- __MACOSX/Figure1/m_map/doc/._ex_ssmi2.png
- Figure1/m_map/doc/mlogo.png
- __MACOSX/Figure1/m_map/doc/._mlogo.png
- Figure1/m_map/doc/usermap.gif
- __MACOSX/Figure1/m_map/doc/._usermap.gif
- Figure1/m_map/doc/exvec.png
- __MACOSX/Figure1/m_map/doc/._exvec.png
- Figure1/m_map/doc/exWindRose2.png
- __MACOSX/Figure1/m_map/doc/._exWindRose2.png
- Figure1/m_map/doc/exmiller.png
- __MACOSX/Figure1/m_map/doc/._exmiller.png
- Figure1/m_map/doc/exspeckle.png
- __MACOSX/Figure1/m_map/doc/._exspeckle.png
- Figure1/m_map/doc/stepjet.png
- __MACOSX/Figure1/m_map/doc/._stepjet.png
- Figure1/m_map/doc/exterra.png
- __MACOSX/Figure1/m_map/doc/._exterra.png
- Figure1/m_map/doc/extbase.png
- __MACOSX/Figure1/m_map/doc/._extbase.png
- Figure1/m_map/doc/exblueT.png
- __MACOSX/Figure1/m_map/doc/._exblueT.png
- Figure1/m_map/doc/exstepjetT.png
- __MACOSX/Figure1/m_map/doc/._exstepjetT.png
- Figure1/m_map/doc/exblueocean.png
- __MACOSX/Figure1/m_map/doc/._exblueocean.png
- Figure1/m_map/doc/exgshhs.png
- __MACOSX/Figure1/m_map/doc/._exgshhs.png
- Figure1/m_map/doc/exlamber.png
- __MACOSX/Figure1/m_map/doc/._exlamber.png
- Figure1/m_map/doc/extgloball.png
- __MACOSX/Figure1/m_map/doc/._extgloball.png
- Figure2/
- __MACOSX/._Figure2
- Figure2/fwmodel1.m
- __MACOSX/Figure2/._fwmodel1.m
- Figure2/ustart.txt
- __MACOSX/Figure2/._ustart.txt
- Figure2/fwmodel2.m
- __MACOSX/Figure2/._fwmodel2.m
- Figure2/oxystart.txt
- __MACOSX/Figure2/._oxystart.txt
- Figure2/run_model4.mat
- __MACOSX/Figure2/._run_model4.mat
- Figure2/run_model1.mat
- __MACOSX/Figure2/._run_model1.mat
- Figure2/run_model3.mat
- __MACOSX/Figure2/._run_model3.mat
- Figure2/run_model2.mat
- __MACOSX/Figure2/._run_model2.mat
- Figure2/fwmodel3.m
- __MACOSX/Figure2/._fwmodel3.m
- Figure2/api.mat
- __MACOSX/Figure2/._api.mat
- Figure2/vstart.txt
- __MACOSX/Figure2/._vstart.txt
- Figure2/fwmodel4.m
- __MACOSX/Figure2/._fwmodel4.m
- Figure2/figure2.m
- __MACOSX/Figure2/._figure2.m
- Figure2/Fig2.eps
- __MACOSX/Figure2/._Fig2.eps
- Figure3/
- __MACOSX/._Figure3
[truncated: 86 more entries]
