# Supplementary material for: Excursions in the Bayesian treatment of model error
Source: PLoS One. 2023 Jun 2;18(6):e0286624. doi: 10.1371/journal.pone.0286624 (PMC10237458; doi:10.1371/journal.pone.0286624)
Supplement: S1 Data — The file suporting_information.zip contains the MATLAB code and the synthetic data that was used to produce all the figures in this manuscript. (ZIP) [file pone.0286624.s001.zip › Figure1/api.txt]

     2
     6
     9
    10
    13
    15
    21
    25
    26
    28
    29
    32
    37
    40
    43
    44
    45
    46
    47
    48
    51
    56
    59
    62
    63
    64
    65
    66
    67
    68
    69
    70
    71
    72
    73
    74
    75
    76
    78
    82
    85
    86
    91
    94
    97
   101
   104
   105
   113
   116
   120
   123
   124
   132
   139
   141
   142
   143
   145
   148
   151
   152
   154
   158
   161
   162
   170
   173
   177
   180
   181
   189
   192
   196
   199
   208
   209
   211
   215
   218
   220
   227
   229
   230
   231
   232
   233
   234
   235
   236
   237
   238
   239
   240
   241
   242
   243
   244
   245
   246
   247
   253
   256
   265
   272
   275
   280
   284
   287
   291
   292
   293
   294
   303
   306
   310
   313
   316
   318
   322
   325
   329
   332
   337
   341
   345
   348
   351
   360
   367
   370
   379
   382
   383
   384
   385
   386
   387
   388
   389
   390
   391
   392
   393
   394
   395
   396
   398
   405
   408
   411
   416
   417
   418
   420
   424
   427
   436
   439
   443
   446
   451
   455
   458
   462
   465
   474
   481
   484
   493
   500
   503
   512
   515
   518
   519
   522
   527
   531
   534
   537
   538
   541
   545
   546
   547
   550
   553
   554
   557
   560
   565
   569
   572
   579
   588
   589
   591
   592
   595
   597
   598
   599
   600
   601
   602
   603
   604
   605
   606
   607
   610
   614
   615
   616
   617
   626
   629
   633
   634
   635
   636
   644
   645
   648
   651
   652
   655
   664
   666
   667
   668
   669
   670
   671
   675
   683
   691
   694
