# Supplementary material for: Excursions in the Bayesian treatment of model error
Source: PLoS One. 2023 Jun 2;18(6):e0286624. doi: 10.1371/journal.pone.0286624 (PMC10237458; doi:10.1371/journal.pone.0286624)
Supplement: S1 Data — The file suporting_information.zip contains the MATLAB code and the synthetic data that was used to produce all the figures in this manuscript. (ZIP) [file pone.0286624.s001.zip › Figure1/figure1.m]

clear;
close all;
rand('state',0);
randn('state',0);
addpath m_map/;
addpath ../Functions;

%read_setup;
xy=[-34,11,-32,-3];  
N=37;
M=19;
xa=linspace(xy(1),xy(2),N);
ya=linspace(xy(3),xy(4),M);
[Xp,Yp]=meshgrid(xa,ya);
api = load('api.txt');
api = api';


figure(2);
set(gcf, 'Units', 'Normalized', 'OuterPosition', [0, 0.5, 0.5, 0.5]);
m_proj('Mercator','lat',[-35 0],'lon',[-40 15]);
m_coast('patch',[.9 .9 .9],'edgecolor','none');
m_grid('linestyle','none','box','fancy','tickdir','out', 'fontsize', 14);
hold on;
m_plot([xy(1), xy(2), xy(2), xy(1), xy(1)], [xy(3), xy(3), xy(4), xy(4), xy(3)],'-k', 'linewidth', 4);
m_plot(Xp,Yp,'.k', 'markersize', 8);
m_plot(Xp(api),Yp(api),'.k', 'markersize', 20);

U0 = load('gridu.txt');
V0 = load('gridv.txt');
m_quiver(Xp,Yp,U0,V0,4, 'color', 'k', 'Linewidth',0.5);
saveas(gcf, 'Fig1','epsc');
