# Supplementary material for: Excursions in the Bayesian treatment of model error
Source: PLoS One. 2023 Jun 2;18(6):e0286624. doi: 10.1371/journal.pone.0286624 (PMC10237458; doi:10.1371/journal.pone.0286624)
Supplement: S1 Data — The file suporting_information.zip contains the MATLAB code and the synthetic data that was used to produce all the figures in this manuscript. (ZIP) [file pone.0286624.s001.zip › Figure1/gridu.txt]

   7.2840739999999998e-03   7.4148249999999999e-03   7.6682299999999998e-03   7.9668789999999996e-03   8.2857699999999996e-03   8.2036030000000003e-03   7.6254720000000003e-03   7.2750530000000001e-03   7.0413289999999998e-03   6.8241170000000002e-03   6.3069030000000000e-03   6.0672429999999999e-03   6.4479689999999996e-03   7.0055140000000000e-03   7.7663599999999999e-03   7.8306920000000002e-03   7.1907359999999997e-03   6.4870800000000001e-03   6.0949039999999999e-03   5.6214469999999999e-03   5.4007220000000002e-03   5.3159430000000001e-03   5.6740610000000002e-03   5.9299620000000004e-03   5.5886750000000004e-03   5.2040360000000004e-03   4.4694100000000000e-03   3.9630769999999997e-03   3.4593910000000000e-03   1.8880230000000000e-03   7.3055929999999998e-04  -3.6093770000000001e-05  -3.5221489999999998e-04  -4.9577010000000001e-04  -4.1640580000000001e-04  -2.7269669999999999e-05  -0.0000000000000000e+00
  -5.8840029999999996e-03  -5.7540120000000002e-03  -5.3131109999999997e-03  -4.7286009999999998e-03  -4.5822129999999999e-03  -4.6212809999999997e-03  -4.9979999999999998e-03  -5.2427170000000000e-03  -5.4065449999999996e-03  -5.3786110000000002e-03  -5.3194590000000003e-03  -5.2646580000000002e-03  -4.9368160000000001e-03  -4.1078429999999999e-03  -2.8068090000000000e-03  -1.3089650000000000e-03   8.2603769999999995e-05   7.1468300000000003e-04   8.9187230000000004e-04   1.0132299999999999e-03   1.6773260000000000e-03   2.4985509999999999e-03   3.3305890000000001e-03   4.0991500000000002e-03   4.8932919999999996e-03   5.0375589999999996e-03   4.7204400000000002e-03   4.0230340000000000e-03   3.5336019999999998e-03   2.4656779999999998e-03   1.2791320000000001e-03   4.6382610000000001e-04  -3.2366710000000001e-04  -5.6787500000000002e-04  -6.3905739999999998e-04  -3.6715490000000000e-04  -0.0000000000000000e+00
  -1.3219659999999999e-02  -1.3442490000000000e-02  -1.3295870000000000e-02  -1.2759270000000000e-02  -1.2993260000000000e-02  -1.3434760000000000e-02  -1.3665800000000001e-02  -1.4091299999999999e-02  -1.4138250000000000e-02  -1.3929070000000000e-02  -1.3321120000000001e-02  -1.2752770000000000e-02  -1.2002620000000000e-02  -1.0832919999999999e-02  -9.2507079999999998e-03  -7.1674879999999996e-03  -5.2878109999999999e-03  -4.5890929999999998e-03  -4.6768030000000002e-03  -4.3535969999999998e-03  -3.3489240000000001e-03  -2.0459540000000000e-03  -9.0601590000000001e-04   1.5511230000000000e-04   1.6004820000000001e-03   2.2474439999999999e-03   2.3325249999999998e-03   1.8825500000000000e-03   1.4131610000000000e-03   1.3945800000000001e-03   1.0296570000000000e-03   4.2207639999999999e-04  -3.9005490000000001e-04  -9.5277690000000000e-04  -1.3600970000000000e-03  -9.9591720000000009e-04  -0.0000000000000000e+00
  -6.7455969999999999e-03  -7.4234139999999997e-03  -7.9875520000000002e-03  -8.5713549999999993e-03  -8.6382049999999995e-03  -8.3123480000000007e-03  -7.9180180000000006e-03  -7.8858620000000004e-03  -7.5287760000000000e-03  -6.7851379999999996e-03  -6.0030259999999998e-03  -5.2205819999999997e-03  -4.7459099999999999e-03  -4.6198669999999997e-03  -4.5884250000000001e-03  -3.9326370000000001e-03  -3.5058530000000002e-03  -3.6335439999999998e-03  -3.9748839999999997e-03  -3.9593359999999999e-03  -3.3579600000000001e-03  -2.8077559999999998e-03  -2.0616549999999999e-03  -8.1243359999999998e-04   3.2643059999999999e-04   1.3260530000000000e-03   1.8830850000000001e-03   2.0716400000000000e-03   1.6309700000000000e-03   1.7467959999999999e-03   2.0698200000000000e-03   2.1322740000000000e-03   2.1065720000000001e-03   1.6806400000000000e-03   1.0216500000000000e-03   6.3685920000000000e-04  -0.0000000000000000e+00
  -5.7636060000000001e-03  -6.4941660000000000e-03  -7.3018049999999998e-03  -8.1920440000000008e-03  -8.2498190000000002e-03  -7.7807800000000002e-03  -7.7911430000000004e-03  -8.5533710000000006e-03  -8.3982299999999996e-03  -7.9492030000000002e-03  -8.0605509999999991e-03  -8.3318019999999993e-03  -9.1637500000000000e-03  -1.0643400000000001e-02  -1.1957030000000000e-02  -1.1465480000000000e-02  -1.0967340000000001e-02  -1.1203060000000001e-02  -1.1262879999999999e-02  -1.0966860000000000e-02  -1.0058510000000000e-02  -1.0001720000000000e-02  -8.7966039999999995e-03  -6.6284639999999997e-03  -4.4124880000000000e-03  -2.4923680000000000e-03  -1.4387190000000000e-03  -8.6792710000000003e-04  -7.7127209999999996e-04  -5.0006949999999997e-04  -8.3364050000000000e-05   4.2443850000000003e-04   1.1203859999999999e-03   1.4283530000000000e-03   1.2860800000000000e-03   6.8054400000000005e-04  -0.0000000000000000e+00
   1.1849380000000000e-02   1.1048850000000001e-02   9.8824689999999996e-03   8.4435469999999992e-03   7.1391390000000001e-03   5.8186189999999997e-03   4.8187450000000001e-03   4.3559050000000002e-03   3.7976989999999999e-03   3.2148500000000000e-03   2.5434059999999998e-03   1.7617679999999999e-03   9.1840450000000001e-04  -2.1113079999999999e-04  -1.4007230000000000e-03  -2.7894999999999999e-03  -3.2227599999999999e-03  -2.8118169999999999e-03  -2.2840130000000001e-03  -1.8014620000000000e-03  -1.7290620000000000e-03  -1.6763200000000000e-03  -1.6295719999999999e-03  -1.6286429999999999e-03  -1.2761529999999999e-03  -9.3798440000000002e-04  -5.2923040000000003e-04  -1.1393410000000000e-04   1.7730879999999999e-04   2.2710470000000000e-05  -4.0040099999999999e-04  -5.5983050000000005e-04  -2.2991330000000001e-04  -2.3422819999999999e-04   2.4443179999999999e-05  -1.8504519999999999e-04  -0.0000000000000000e+00
   2.2572900000000000e-02   2.1830579999999999e-02   2.0774170000000002e-02   1.9195790000000001e-02   1.7938220000000001e-02   1.6717460000000000e-02   1.6422570000000001e-02   1.7443489999999999e-02   1.7281939999999999e-02   1.6968899999999999e-02   1.7036500000000000e-02   1.6975710000000001e-02   1.6864250000000001e-02   1.6945459999999999e-02   1.6589290000000000e-02   1.4941960000000001e-02   1.4540050000000001e-02   1.5929360000000000e-02   1.7408890000000000e-02   1.8235600000000001e-02   1.7867859999999999e-02   1.7602730000000000e-02   1.5872230000000001e-02   1.3559460000000001e-02   1.1337409999999999e-02   9.7765570000000000e-03   9.2652819999999997e-03   9.0331620000000008e-03   9.0159909999999992e-03   8.2089999999999993e-03   7.3214930000000001e-03   6.7410079999999997e-03   6.0991379999999996e-03   5.0637130000000001e-03   4.1754330000000001e-03   3.0705020000000001e-03  -0.0000000000000000e+00
   8.5621299999999994e-03   7.9085779999999994e-03   7.0570219999999996e-03   6.0580909999999998e-03   5.4395970000000000e-03   5.0859310000000001e-03   5.3254480000000000e-03   5.7793829999999999e-03   6.0379190000000001e-03   5.5843999999999998e-03   5.1380419999999998e-03   4.7123000000000000e-03   4.2367660000000003e-03   3.6380079999999999e-03   3.1342820000000000e-03   2.4964779999999999e-03   2.2905339999999999e-03   2.9989169999999998e-03   4.1874620000000003e-03   5.3567249999999997e-03   5.8333760000000004e-03   5.8121029999999999e-03   4.9455089999999998e-03   3.7142910000000002e-03   2.6711019999999999e-03   2.1437029999999998e-03   2.1894689999999999e-03   2.5706790000000002e-03   3.2240070000000001e-03   3.5810239999999999e-03   3.9490080000000004e-03   4.4414930000000004e-03   4.7635799999999999e-03   4.5758409999999998e-03   4.0763370000000002e-03   3.3103980000000000e-03  -0.0000000000000000e+00
   3.5769679999999998e-03   2.9589750000000000e-03   2.0120220000000000e-03   8.0091549999999998e-04  -1.2588840000000000e-04  -4.3894730000000002e-04  -1.9986879999999999e-04   6.1074040000000005e-04   1.4485430000000001e-03   2.1070479999999998e-03   2.5621630000000001e-03   2.6446239999999999e-03   2.4348040000000000e-03   1.6833860000000000e-03   7.1916060000000003e-04  -5.6445070000000000e-04  -1.8231420000000000e-03  -2.5645899999999998e-03  -2.8695290000000000e-03  -2.8172449999999999e-03  -2.7431500000000002e-03  -2.6505629999999999e-03  -2.7447439999999999e-03  -2.8854440000000000e-03  -2.9379030000000000e-03  -2.8171239999999998e-03  -2.3275119999999999e-03  -1.6034870000000000e-03  -8.1450789999999999e-04  -1.1346720000000000e-04   5.9508770000000002e-04   1.0545509999999999e-03   1.4023130000000001e-03   1.4180160000000000e-03   1.1669310000000000e-03   7.5934289999999996e-04  -0.0000000000000000e+00
  -8.9415910000000005e-03  -9.3638750000000007e-03  -9.8387409999999998e-03  -1.0110910000000001e-02  -1.0407850000000000e-02  -1.0100260000000000e-02  -9.6441840000000001e-03  -8.8162759999999996e-03  -8.0061319999999991e-03  -6.5982719999999996e-03  -5.1193649999999999e-03  -4.1560390000000003e-03  -3.3306519999999999e-03  -2.7938189999999999e-03  -2.6527870000000002e-03  -2.7924930000000001e-03  -3.1247509999999998e-03  -3.4090169999999999e-03  -3.4097060000000002e-03  -3.3518910000000001e-03  -3.1493710000000002e-03  -2.9996620000000002e-03  -2.6991360000000000e-03  -2.2607970000000002e-03  -1.9798810000000002e-03  -1.6792920000000000e-03  -1.0847280000000001e-03  -4.9371069999999998e-04   1.3825460000000000e-04   8.9168299999999999e-04   1.4481920000000001e-03   1.4708320000000000e-03   1.1737160000000000e-03   8.8250480000000005e-04   4.2724640000000002e-04  -2.1095350000000001e-04  -0.0000000000000000e+00
  -1.5221709999999999e-02  -1.5095380000000000e-02  -1.4656420000000000e-02  -1.3597760000000000e-02  -1.2590890000000000e-02  -1.1494280000000001e-02  -1.0817110000000000e-02  -1.0546089999999999e-02  -1.0470860000000000e-02  -1.0335509999999999e-02  -1.0041019999999999e-02  -9.5730460000000000e-03  -9.3258960000000002e-03  -9.0957509999999991e-03  -8.7840039999999998e-03  -8.4226849999999992e-03  -8.1218829999999999e-03  -7.9665710000000004e-03  -7.5816340000000003e-03  -6.9675800000000001e-03  -5.9543440000000003e-03  -4.7845889999999997e-03  -3.6111110000000002e-03  -2.5196130000000000e-03  -1.6222560000000001e-03  -7.7866009999999995e-04  -7.2925179999999996e-05   5.5611020000000003e-04   6.2677160000000002e-04   8.5961860000000002e-04   8.4529110000000000e-04   5.8774670000000002e-04   2.2588250000000001e-04  -9.8130250000000001e-05  -2.3021580000000001e-04  -4.1989749999999998e-04  -0.0000000000000000e+00
  -1.0011730000000000e-02  -9.3585690000000006e-03  -8.5453409999999997e-03  -7.5707719999999999e-03  -6.6474370000000000e-03  -5.9349980000000004e-03  -5.6280300000000000e-03  -5.5019960000000003e-03  -5.5180630000000001e-03  -5.6796640000000001e-03  -5.9158600000000002e-03  -5.9199889999999996e-03  -6.1941219999999998e-03  -6.2932010000000000e-03  -6.3470860000000000e-03  -6.4708500000000002e-03  -6.6977470000000004e-03  -6.8726530000000003e-03  -7.0058200000000003e-03  -6.7455739999999998e-03  -5.9995059999999999e-03  -4.7545549999999997e-03  -3.6114970000000000e-03  -2.6183249999999999e-03  -1.7928020000000000e-03  -1.1006729999999999e-03  -6.6816460000000005e-04  -3.6259170000000002e-04  -4.5094219999999998e-04  -7.9736949999999998e-04  -1.2081279999999999e-03  -1.5675590000000001e-03  -2.0811060000000001e-03  -2.3499749999999998e-03  -2.3094000000000001e-03  -1.6722790000000000e-03  -0.0000000000000000e+00
  -7.7934220000000004e-03  -6.9201580000000000e-03  -5.9343080000000001e-03  -4.9751010000000000e-03  -4.3414589999999998e-03  -3.9868380000000004e-03  -3.7807869999999999e-03  -3.8206809999999998e-03  -3.7692270000000000e-03  -3.7366340000000000e-03  -3.6919140000000001e-03  -3.7908000000000000e-03  -3.7828760000000001e-03  -3.6116709999999999e-03  -3.6722619999999999e-03  -3.8159900000000000e-03  -3.8982969999999998e-03  -3.5063160000000002e-03  -3.0707619999999999e-03  -2.5399130000000000e-03  -2.0932320000000000e-03  -1.5473920000000001e-03  -9.8105599999999990e-04  -7.2487690000000004e-04  -4.7569149999999999e-04  -3.6589709999999999e-04  -4.8475459999999999e-04  -7.2949669999999996e-04  -8.4412229999999999e-04  -1.2954980000000000e-03  -1.8581150000000000e-03  -2.5902640000000001e-03  -3.6099190000000001e-03  -3.8640730000000000e-03  -3.8797990000000002e-03  -3.0938780000000000e-03  -0.0000000000000000e+00
   5.7179090000000002e-03   6.5795910000000001e-03   7.4670209999999999e-03   8.1265550000000006e-03   8.4389280000000001e-03   8.6163839999999995e-03   8.6222560000000000e-03   8.2870040000000006e-03   7.9905199999999992e-03   7.6336939999999999e-03   7.1682500000000001e-03   6.5111060000000000e-03   5.6513930000000002e-03   4.5677150000000000e-03   3.5826529999999999e-03   3.0234569999999998e-03   2.6382979999999999e-03   2.6173189999999999e-03   2.6936840000000000e-03   2.6742419999999999e-03   2.6568930000000000e-03   2.6199900000000000e-03   2.6873890000000001e-03   2.5196620000000002e-03   2.1530360000000001e-03   1.5573410000000001e-03   6.8964280000000002e-04  -1.6859439999999999e-04  -7.0724049999999999e-04  -1.3240369999999999e-03  -2.1689779999999998e-03  -3.2981989999999999e-03  -4.2681580000000002e-03  -4.3660690000000002e-03  -4.3285750000000003e-03  -3.6107900000000000e-03  -0.0000000000000000e+00
   7.1197680000000003e-03   7.6932989999999998e-03   8.2202950000000007e-03   8.2849810000000003e-03   8.2141579999999992e-03   7.9603520000000004e-03   7.6959849999999998e-03   7.2447170000000003e-03   6.7735620000000003e-03   6.4473719999999998e-03   5.9290780000000000e-03   5.3619710000000001e-03   4.5310649999999999e-03   3.4329330000000000e-03   2.4919500000000002e-03   1.7925280000000000e-03   1.2066740000000000e-03   7.6758649999999996e-04   3.5239370000000002e-04  -1.0208330000000000e-04  -4.7746460000000002e-04  -9.2118929999999999e-04  -1.2682780000000001e-03  -1.6727760000000000e-03  -2.3210539999999999e-03  -3.0465300000000000e-03  -3.8067810000000000e-03  -4.4784880000000001e-03  -4.7206669999999996e-03  -4.7481700000000003e-03  -4.8792870000000004e-03  -4.8836629999999999e-03  -4.7116340000000001e-03  -4.1985460000000000e-03  -3.5915200000000000e-03  -2.5793389999999999e-03  -0.0000000000000000e+00
  -1.4767350000000000e-02  -1.4317160000000001e-02  -1.3870610000000000e-02  -1.3484950000000001e-02  -1.3212450000000001e-02  -1.3228080000000000e-02  -1.3085710000000000e-02  -1.2920510000000000e-02  -1.2547180000000000e-02  -1.2098110000000000e-02  -1.1573440000000001e-02  -1.1092560000000000e-02  -1.0513790000000000e-02  -9.8092619999999991e-03  -8.9867070000000000e-03  -8.2267069999999998e-03  -7.2202660000000004e-03  -6.3938739999999999e-03  -5.5715189999999996e-03  -4.6792739999999998e-03  -4.0065960000000003e-03  -3.6609329999999999e-03  -3.6442240000000002e-03  -3.7558240000000001e-03  -4.0563889999999997e-03  -4.3138159999999998e-03  -4.6214380000000003e-03  -4.7139699999999996e-03  -4.5658979999999997e-03  -4.1189729999999997e-03  -3.4504539999999999e-03  -2.3946520000000002e-03  -1.3070470000000000e-03  -6.7429950000000001e-04  -2.2819689999999999e-04   2.1620839999999999e-04  -0.0000000000000000e+00
  -2.2635309999999999e-02  -2.2206239999999999e-02  -2.1924140000000002e-02  -2.1546980000000000e-02  -2.0986149999999999e-02  -2.0322699999999999e-02  -1.9796589999999999e-02  -1.9090180000000002e-02  -1.8353319999999999e-02  -1.7720290000000000e-02  -1.6855869999999998e-02  -1.5959270000000001e-02  -1.4827780000000000e-02  -1.3548849999999999e-02  -1.2207380000000000e-02  -1.0845120000000000e-02  -9.4672070000000001e-03  -8.4507890000000002e-03  -7.2964830000000003e-03  -6.1082549999999999e-03  -5.1311830000000001e-03  -4.4410580000000003e-03  -4.0651539999999996e-03  -3.7791690000000002e-03  -3.5998750000000002e-03  -3.5131429999999998e-03  -3.3244580000000002e-03  -3.2458869999999998e-03  -3.3137810000000000e-03  -3.2215299999999998e-03  -2.8546489999999999e-03  -1.9731120000000000e-03  -7.9514669999999996e-04  -8.5231110000000005e-05   5.3957419999999998e-04   7.0544430000000005e-04  -0.0000000000000000e+00
  -3.2633689999999999e-03  -2.9721679999999999e-03  -2.6894760000000001e-03  -2.2585790000000001e-03  -1.9277900000000000e-03  -1.6945450000000000e-03  -1.6277419999999999e-03  -1.6702139999999999e-03  -1.7161100000000001e-03  -1.8320850000000000e-03  -1.9666470000000002e-03  -2.0963069999999999e-03  -2.2632849999999999e-03  -2.3685260000000001e-03  -2.6517490000000001e-03  -2.9451479999999999e-03  -3.4252369999999998e-03  -3.6992810000000000e-03  -3.5209289999999999e-03  -3.3226549999999999e-03  -3.0363790000000001e-03  -2.8536600000000001e-03  -2.6322469999999999e-03  -2.5299200000000002e-03  -2.3674360000000001e-03  -2.4950699999999998e-03  -2.4702940000000000e-03  -2.7582060000000000e-03  -3.1996130000000000e-03  -3.6656589999999999e-03  -3.8131459999999999e-03  -3.6850960000000001e-03  -3.2324459999999999e-03  -2.5867059999999998e-03  -1.6419110000000000e-03  -1.0617030000000000e-03  -0.0000000000000000e+00
   1.3452950000000000e-02   1.3729870000000000e-02   1.4076520000000000e-02   1.4599940000000000e-02   1.4635840000000001e-02   1.4167290000000001e-02   1.3639870000000000e-02   1.2964069999999999e-02   1.2413980000000000e-02   1.1751710000000000e-02   1.0818190000000000e-02   9.8033010000000004e-03   8.5749850000000002e-03   7.3332120000000004e-03   5.8930839999999998e-03   4.3804980000000000e-03   2.8406650000000000e-03   1.8936809999999999e-03   1.3822439999999999e-03   9.6443519999999999e-04   9.0384050000000000e-04   9.8752679999999991e-04   1.1539860000000001e-03   1.1268710000000000e-03   9.7558420000000000e-04   3.1215000000000003e-04  -5.2954900000000004e-04  -1.5786120000000001e-03  -2.6272280000000001e-03  -3.6895360000000002e-03  -4.3304499999999996e-03  -4.8388509999999999e-03  -4.9288020000000004e-03  -4.3826170000000001e-03  -3.4261069999999999e-03  -2.4618740000000002e-03  -0.0000000000000000e+00
