# Supplementary material for: Excursions in the Bayesian treatment of model error
Source: PLoS One. 2023 Jun 2;18(6):e0286624. doi: 10.1371/journal.pone.0286624 (PMC10237458; doi:10.1371/journal.pone.0286624)
Supplement: S1 Data — The file suporting_information.zip contains the MATLAB code and the synthetic data that was used to produce all the figures in this manuscript. (ZIP) [file pone.0286624.s001.zip › Figure1/gridv.txt]

  -2.5193740000000000e-03  -2.4011480000000001e-03  -2.5748379999999999e-03  -2.0999349999999998e-03  -1.1930930000000001e-03  -5.6075899999999998e-04   3.7237899999999999e-04   9.0642870000000005e-04   1.6538950000000001e-03   1.5267280000000000e-03   6.0644259999999999e-04  -2.9987960000000001e-04  -1.0223620000000000e-03  -5.2214999999999998e-04   7.4000219999999998e-04   2.2377949999999999e-03   2.6560669999999998e-03   2.8856279999999999e-03   4.2025409999999997e-03   5.7679330000000003e-03   5.3753270000000001e-03   4.6093840000000002e-03   4.5333930000000001e-03   4.4749009999999999e-03   2.8201799999999998e-03   1.3340570000000000e-03  -7.4704579999999995e-05  -9.0044729999999996e-04  -2.4449239999999998e-03  -2.9455309999999999e-03  -2.5561099999999999e-03  -2.2727480000000002e-03  -2.3718110000000001e-03  -2.1503280000000000e-03  -7.7363099999999999e-04   2.4159200000000001e-05   6.1209690000000000e-04
  -2.8087279999999999e-03  -2.8509930000000000e-03  -3.0935899999999998e-03  -2.6247829999999999e-03  -1.1354140000000000e-03   1.9546569999999999e-04   8.6259939999999995e-04   1.2628270000000000e-03   2.0214140000000000e-03   2.2939770000000000e-03   9.5743759999999999e-04  -8.2781529999999997e-04  -1.8215589999999999e-03  -1.5737370000000000e-03   6.8614710000000005e-04   3.2027330000000001e-03   3.7257869999999999e-03   3.5446630000000000e-03   5.0303270000000002e-03   6.3241540000000002e-03   5.7302750000000000e-03   4.3315200000000002e-03   4.3902849999999998e-03   5.1362379999999996e-03   3.4660960000000001e-03   2.3865079999999999e-03   6.0623100000000004e-04  -2.6001090000000001e-04  -4.3064690000000001e-04  -1.5130129999999999e-03  -1.6343320000000001e-03  -1.9471600000000001e-03  -2.2838699999999999e-03  -2.3537380000000002e-03  -1.3341200000000001e-03   1.4558580000000000e-04   4.8226680000000002e-04
  -3.1383829999999998e-03  -3.8645300000000001e-03  -4.4495230000000004e-03  -2.7457240000000002e-03  -1.1956919999999999e-03   4.7608079999999998e-04   1.1160240000000000e-03   1.4695660000000001e-03   1.7710390000000001e-03   1.5854630000000001e-03   5.4954980000000004e-04  -1.2648630000000000e-03  -3.4365690000000000e-03  -4.1886559999999998e-03  -3.2430890000000002e-03  -1.2182300000000001e-03   1.3026929999999999e-03   2.7445019999999998e-03   4.3538930000000002e-03   4.5756460000000001e-03   3.7017299999999999e-03   2.7732590000000001e-03   2.8744439999999999e-03   2.8179279999999999e-03   2.7605370000000000e-03   2.4186110000000002e-03   1.8680770000000001e-03   3.9765720000000000e-04   4.0048740000000002e-04   1.1736680000000000e-04  -5.0818870000000004e-04  -3.2980880000000001e-04  -1.9293950000000000e-03  -2.1822360000000002e-03  -1.6356879999999999e-03  -7.2839020000000005e-04   4.3210509999999999e-04
  -2.5257629999999999e-03  -3.6405340000000000e-03  -4.9967040000000002e-03  -2.2717020000000000e-03  -6.3723970000000000e-05   8.6841230000000004e-04   2.1262090000000000e-03   1.5391870000000000e-03   1.6362700000000000e-03   8.1210250000000005e-04  -5.2286010000000003e-04  -2.9840769999999999e-03  -5.3327790000000002e-03  -6.2764570000000000e-03  -5.2744710000000002e-03  -2.0017740000000000e-03   1.9697989999999999e-03   4.0609840000000001e-03   4.5997460000000000e-03   4.0742010000000004e-03   2.5851630000000001e-03   1.5325919999999999e-03   1.8146540000000000e-03   1.5163040000000000e-03   1.9983280000000002e-03   2.4026360000000001e-03   2.0125299999999998e-03   1.0491459999999999e-03  -3.3967319999999999e-04  -5.1473049999999998e-04  -4.3827790000000000e-05   2.1437100000000001e-04  -9.5921880000000002e-04  -1.4748430000000000e-03  -2.4848860000000000e-03  -1.6433200000000000e-03  -4.5080840000000000e-04
  -1.5813769999999999e-03  -2.7361989999999999e-03  -3.4157089999999998e-03  -2.8123829999999999e-03  -2.0833750000000002e-03  -4.9518749999999997e-04   1.2606600000000000e-03   6.7199339999999999e-04  -6.0721099999999997e-05  -4.4005040000000002e-04  -1.6222540000000001e-03  -2.8727819999999999e-03  -4.3579980000000001e-03  -4.9571249999999997e-03  -5.5899849999999996e-03  -2.5897630000000001e-03   1.8623299999999999e-03   4.1093170000000004e-03   4.8127860000000003e-03   3.3938499999999999e-03   2.4961419999999998e-03   9.2354459999999998e-04  -3.0444490000000000e-04  -9.5169460000000001e-05   2.7629430000000000e-04   1.1746610000000000e-03   1.5775979999999999e-03   1.7029759999999999e-03   5.0436160000000001e-05  -8.1177590000000002e-04  -6.8176140000000005e-04  -2.3699969999999999e-04  -8.8260729999999998e-04  -5.6167770000000003e-04  -8.6624089999999998e-04   1.9774739999999999e-04   9.9927200000000005e-04
  -7.3599050000000001e-04  -1.7773909999999999e-03  -2.9896889999999998e-03  -2.4442550000000002e-03  -1.5749600000000000e-03   8.3854260000000005e-04   4.3337669999999997e-03   1.1983989999999999e-03   4.1548319999999998e-04   1.0616330000000000e-03   2.0707870000000000e-05  -1.0711790000000000e-03  -1.8428030000000001e-03  -3.3052210000000001e-03  -7.2564270000000002e-03  -3.6508420000000001e-03   2.8245779999999999e-03   4.7029389999999997e-03   4.3621800000000002e-03   2.0157059999999999e-03   2.7233800000000001e-03  -1.6167770000000000e-03  -4.0811229999999999e-03  -4.4843260000000003e-03  -3.1592090000000001e-03  -3.0797589999999997e-04   6.5414330000000004e-04   9.8693169999999994e-04  -1.0668130000000000e-03  -1.7359100000000000e-03  -1.4960290000000001e-03  -1.6943930000000000e-03  -1.8947710000000000e-03  -1.1559400000000000e-03  -9.4944199999999999e-04  -3.1648880000000002e-04   2.0168380000000000e-04
   4.8969960000000000e-04   1.9270010000000000e-04   9.7285299999999995e-05   4.0565289999999998e-04   1.2876310000000000e-03   2.3128749999999998e-03   3.0570319999999999e-03   2.3315789999999999e-03   1.5669390000000000e-03   1.5083810000000000e-03   4.9301840000000004e-04  -7.2808230000000001e-04  -1.5369100000000001e-03  -2.1577710000000002e-03  -2.7495129999999999e-03  -1.8781560000000000e-03   1.1070620000000000e-03   3.2745909999999999e-03   4.0574790000000001e-03   3.4518299999999999e-03   2.6963190000000000e-03   5.9371819999999998e-04  -8.2055240000000003e-04  -1.6122580000000001e-03  -1.0353150000000000e-03   3.1090249999999999e-05   5.3742869999999997e-04   1.0399879999999999e-03   3.3404069999999999e-04   1.1337790000000000e-04  -4.3911859999999999e-04  -1.3419630000000001e-03  -1.1093990000000001e-03  -1.4063050000000001e-03  -4.1950430000000001e-04   2.0923060000000000e-05   6.6149320000000005e-04
   1.3369639999999999e-03   1.1042140000000001e-03   1.2896790000000000e-03   1.0099930000000000e-03   1.8997129999999999e-03   1.9503030000000000e-03   1.9902219999999998e-03   1.9521950000000001e-03   1.4747490000000000e-03   1.0841140000000000e-03   2.5213150000000001e-04  -8.6897530000000001e-04  -2.2714129999999999e-03  -2.6360649999999999e-03  -3.1778819999999999e-03  -2.8200850000000000e-03  -7.7999540000000004e-04   1.1494430000000000e-03   2.6796630000000001e-03   3.4792370000000000e-03   3.8067690000000002e-03   3.1413990000000000e-03   2.0583260000000001e-03   1.3022410000000000e-03   9.1875729999999997e-04   1.0781490000000000e-03   1.3546770000000001e-03   1.1747929999999999e-03   1.1598699999999999e-03   6.7829990000000003e-04   1.3218610000000000e-05  -1.4202839999999999e-04   7.5290700000000003e-04   1.0536790000000001e-03   1.9799660000000001e-03   3.5246980000000002e-03   4.7525129999999999e-03
   2.4536649999999998e-03   2.6574780000000000e-03   2.9877699999999998e-03   2.2265739999999998e-03   2.5241669999999999e-03   1.9536020000000000e-03   2.1241210000000001e-03   1.9211790000000001e-03   3.0105610000000001e-03   2.8750090000000000e-03   1.6809880000000000e-03   4.2887660000000001e-04  -2.5408739999999998e-04  -1.1856670000000001e-03  -1.4950549999999999e-03  -1.7381149999999999e-03  -9.2283480000000004e-04   2.3191280000000000e-04   1.2929580000000001e-03   2.6774600000000000e-03   3.3161870000000000e-03   3.4000680000000000e-03   2.8113380000000000e-03   1.3997160000000001e-03   5.2589939999999995e-04   6.6655869999999998e-05  -2.9282119999999998e-04  -5.5233409999999995e-04  -4.5958769999999998e-04  -7.8103310000000002e-04  -1.7682840000000000e-03  -2.2335409999999999e-03  -4.9069170000000004e-04   9.9425099999999998e-05   1.9432070000000000e-03   4.1752109999999999e-03   6.6775189999999998e-03
   3.4030680000000000e-03   4.0923130000000002e-03   5.0450330000000000e-03   3.8741410000000002e-03   3.1529850000000001e-03   1.6191970000000000e-03   1.4184319999999999e-04  -2.4229510000000001e-06   1.8045649999999999e-04   3.1769529999999999e-04   3.0036979999999998e-04  -2.3268799999999999e-04  -2.8140279999999999e-04  -2.2111650000000000e-04   5.0424889999999998e-05   3.0166410000000002e-04   1.0752030000000001e-03   2.0110610000000002e-03   2.7468760000000001e-03   3.7108050000000002e-03   4.0913750000000004e-03   3.9443370000000000e-03   2.8920510000000001e-03   1.6697990000000000e-03   6.7712559999999998e-04  -2.3445970000000001e-04  -6.4949829999999997e-04  -1.0468030000000000e-03  -8.0908010000000003e-04  -1.3628060000000000e-03  -1.5138520000000000e-03  -1.4422260000000000e-03   6.3132590000000005e-04   1.7483640000000001e-03   3.3950360000000001e-03   5.2947360000000004e-03   6.7852800000000003e-03
   4.1982369999999996e-03   4.6663160000000002e-03   4.6176339999999998e-03   3.7158289999999999e-03   2.2516419999999999e-03   1.0078480000000000e-03  -8.8460160000000001e-05  -2.6893670000000002e-04  -7.6268120000000004e-04  -1.0660270000000000e-03  -8.6953469999999995e-04  -1.8432749999999999e-03  -1.7549630000000000e-03  -1.6060530000000001e-03  -1.1085019999999999e-03  -7.8661140000000002e-04   3.6092279999999999e-05   5.9023200000000000e-04   1.6235650000000000e-03   2.7878009999999999e-03   3.6367060000000000e-03   3.2869029999999999e-03   2.1391620000000000e-03   9.3640089999999997e-04  -1.6653990000000001e-04  -1.5819269999999999e-03  -2.0053890000000002e-03  -2.4459939999999999e-03  -2.6394109999999999e-03  -2.5267610000000002e-03  -2.0978020000000002e-03  -1.6860989999999999e-03   4.0831569999999999e-04   1.6398240000000000e-03   4.2699380000000000e-03   5.6167889999999996e-03   6.8069139999999998e-03
   3.8858470000000000e-03   3.8220070000000001e-03   3.0902159999999998e-03   1.8821990000000000e-03   6.3107530000000003e-04  -1.3230870000000000e-05  -6.0807109999999999e-04  -2.5853180000000000e-04  -3.3516459999999998e-04  -6.8754850000000002e-04  -1.1352039999999999e-03  -1.2626230000000000e-03  -1.2480160000000000e-03  -1.3790040000000001e-03  -1.1438390000000000e-03  -6.6579880000000005e-04   6.6249099999999997e-04   1.0865440000000001e-03   1.4059140000000001e-03   1.5194710000000001e-03   1.6436700000000001e-03   1.4178909999999999e-03   3.6185550000000002e-04  -5.7180380000000002e-04  -1.6357040000000000e-03  -2.4525520000000002e-03  -2.7434249999999999e-03  -1.7180180000000000e-03  -1.9566350000000000e-03  -1.8201599999999999e-03  -1.2296060000000001e-03  -7.9518470000000002e-04   1.5872540000000000e-03   2.4273239999999998e-03   4.7460519999999997e-03   5.8761999999999998e-03   7.5080529999999998e-03
   3.2861320000000002e-03   3.3075999999999999e-03   2.6620889999999999e-03   1.6335150000000001e-03   4.6461000000000001e-04   1.7526280000000001e-04  -5.6267090000000001e-04  -2.8226960000000002e-04  -3.9951249999999999e-04  -5.7857899999999996e-04  -1.1076780000000000e-03  -1.3796160000000000e-03  -1.7612130000000000e-03  -1.7632580000000000e-03  -1.0251620000000000e-03  -3.1954370000000001e-04   6.5432380000000000e-04   1.1887860000000001e-03   1.2288830000000001e-03   1.1049790000000001e-03   6.3269189999999999e-04   5.0871610000000002e-04  -4.6577910000000002e-04  -1.4204459999999999e-03  -2.3964899999999998e-03  -3.2895270000000000e-03  -3.4337780000000002e-03  -2.5844739999999998e-03  -2.1327450000000001e-03  -1.8162460000000001e-03  -1.3963249999999999e-03  -4.7267179999999998e-04   1.4836030000000000e-03   2.0632049999999998e-03   3.5901290000000001e-03   4.7250820000000002e-03   6.1178650000000001e-03
   2.3426409999999999e-03   1.9798530000000002e-03   1.1595300000000000e-03   5.7573019999999995e-04  -2.1190449999999999e-04  -5.2656950000000001e-04  -6.4015559999999999e-04  -4.6780029999999998e-04  -5.2258809999999997e-04  -9.5229210000000002e-04  -1.1433570000000000e-03  -1.6270910000000000e-03  -2.1487009999999998e-03  -1.6536949999999999e-03  -1.0102609999999999e-03  -5.2279569999999997e-04  -2.3428319999999999e-04   2.0489630000000001e-04   2.7666970000000003e-04   5.8691009999999998e-04   3.2565740000000000e-04   1.3657719999999999e-05  -4.4639009999999999e-04  -1.5985240000000000e-03  -2.5283720000000001e-03  -2.9492650000000000e-03  -2.9357469999999998e-03  -2.0508509999999998e-03  -1.2669490000000001e-03  -7.5110539999999999e-04   4.0209900000000000e-04   1.8432800000000001e-03   2.6431110000000001e-03   2.9828440000000001e-03   3.5145260000000000e-03   3.6711050000000000e-03   4.0469659999999999e-03
   1.6271689999999999e-03   1.4752730000000000e-03   1.2111260000000001e-03   9.5386050000000001e-04  -7.5616669999999995e-05   8.7633680000000006e-06   1.6037070000000001e-04   3.8527720000000002e-04   4.1547729999999997e-04   4.0708720000000000e-04   3.4148529999999998e-04   4.7866650000000000e-04   5.5325990000000005e-04   4.2622889999999999e-04   1.9731729999999999e-04   5.7195770000000002e-04   6.4402679999999996e-04   1.0409830000000001e-03   1.3605550000000001e-03   1.3197580000000001e-03   8.2557240000000003e-04   3.3046260000000000e-04  -1.4011469999999999e-04  -8.8672169999999995e-04  -1.5095779999999999e-03  -1.7878130000000001e-03  -1.9537640000000002e-03  -1.7151810000000001e-03  -8.2800470000000004e-04   2.5269030000000002e-04   1.7708299999999999e-03   2.6762230000000001e-03   2.5042409999999999e-03   2.8150279999999998e-03   2.6552860000000002e-03   1.7588350000000000e-03   1.5321759999999999e-03
   1.3391510000000000e-03   1.0510570000000000e-03   1.3915850000000001e-03   1.0876219999999999e-03   4.4869950000000000e-04   1.9091700000000000e-04   6.3344210000000005e-04   9.3508410000000001e-04   4.9865290000000002e-04   5.8535409999999999e-04   5.0421129999999995e-04   7.7955370000000002e-04   1.0052870000000001e-03   1.0328500000000001e-03   9.4648140000000002e-04   1.2528520000000000e-03   1.1688779999999999e-03   1.6768400000000000e-03   1.9621550000000001e-03   2.0449019999999999e-03   1.8023469999999999e-03   1.0628160000000001e-03   5.9984749999999999e-04  -1.4421479999999999e-04  -1.0746460000000001e-03  -1.4950429999999999e-03  -1.7765929999999999e-03  -1.9725070000000001e-03  -1.4707860000000000e-03  -3.1182610000000000e-04   1.0088700000000000e-03   2.2773939999999999e-03   2.0976219999999999e-03   2.2878590000000002e-03   1.6707910000000000e-03   1.1981940000000001e-03   6.5390010000000004e-04
   9.5430799999999996e-04   6.9527390000000003e-04   7.3405960000000000e-04   6.5910950000000002e-04   1.4892240000000001e-04  -2.9848890000000000e-04  -2.8869710000000000e-05  -2.4389470000000000e-04  -5.9576910000000004e-04  -7.7323530000000004e-04  -7.5344430000000003e-04  -7.6902220000000002e-04  -9.4261740000000001e-04  -1.3775050000000000e-03  -1.4723580000000000e-03  -1.6394109999999999e-03  -1.1147840000000000e-03  -5.0058609999999995e-04  -2.5402090000000002e-04   3.3225909999999998e-04   6.2343380000000001e-04   7.1704050000000001e-04   4.0519109999999998e-04  -1.3291000000000000e-04  -1.2503340000000001e-03  -1.5636590000000000e-03  -2.4253280000000000e-03  -2.9166740000000002e-03  -2.6334409999999998e-03  -1.6809080000000001e-03  -6.7304390000000000e-04   6.6166830000000002e-04   1.6460940000000001e-03   2.5386300000000001e-03   2.1328120000000000e-03   2.4372450000000002e-03   2.1904979999999999e-03
   6.6856740000000004e-04   6.4496400000000004e-04   7.4846639999999996e-04  -9.0428369999999994e-05  -1.2682020000000000e-03  -1.3841400000000001e-03  -1.2906590000000000e-03  -1.1815790000000001e-03  -1.5177210000000001e-03  -2.1473600000000001e-03  -2.3054280000000000e-03  -2.6728609999999999e-03  -2.9346939999999998e-03  -3.2990480000000002e-03  -3.4902869999999999e-03  -3.3117950000000002e-03  -2.1498030000000000e-03  -1.6996850000000000e-03  -1.3796760000000000e-03  -4.2569610000000002e-04   2.5657970000000002e-04   4.1434090000000000e-04   3.4575179999999999e-05  -6.9694370000000002e-04  -1.9499879999999999e-03  -2.8065230000000000e-03  -3.2321530000000002e-03  -3.2840249999999999e-03  -3.0699840000000000e-03  -2.1650680000000000e-03  -1.7188020000000000e-03  -5.6733499999999997e-04   1.0225670000000001e-03   1.9003500000000001e-03   2.3157090000000000e-03   3.1400220000000001e-03   2.9908959999999998e-03
   6.3049109999999998e-04   3.7809500000000000e-04   8.8020050000000004e-05  -2.9763080000000001e-04  -1.3602600000000001e-03  -1.4381290000000000e-03  -8.0838579999999995e-04  -9.3856859999999996e-04  -1.3339510000000001e-03  -1.8974570000000000e-03  -2.0004350000000001e-03  -2.1697470000000001e-03  -2.6916430000000001e-03  -2.8979240000000001e-03  -3.0977940000000001e-03  -2.6365650000000000e-03  -1.8636880000000001e-03  -2.1603849999999999e-03  -1.7459159999999999e-03  -7.3648439999999995e-04   3.0736199999999999e-04   4.0568290000000002e-04   1.5256980000000000e-04  -1.0549929999999999e-03  -2.2565290000000002e-03  -3.5752940000000001e-03  -3.8867149999999998e-03  -3.9991510000000003e-03  -3.5009939999999999e-03  -2.7824700000000000e-03  -2.2101249999999999e-03  -9.5490330000000000e-04   6.0929699999999996e-04   1.3017350000000000e-03   2.1691599999999998e-03   2.7924949999999999e-03   3.2137770000000001e-03
