# Supplementary material for: Excursions in the Bayesian treatment of model error
Source: PLoS One. 2023 Jun 2;18(6):e0286624. doi: 10.1371/journal.pone.0286624 (PMC10237458; doi:10.1371/journal.pone.0286624)
Supplement: S1 Data — The file suporting_information.zip contains the MATLAB code and the synthetic data that was used to produce all the figures in this manuscript. (ZIP) [file pone.0286624.s001.zip › Figure1/m_map/Contents.m]

% M_Map - mapping toolbox (Author: rich@eos.ubc.ca)
% Version 1.4n  Sep-2021
%
% You have collected your data, loaded it into Matlab, analyzed 
% everything to death, and now you want to make a simple map showing 
% how it relates to the world. 
%
% But you can't. 
%
% Instead you have to figure out how to save all your data, and 
% then read it into a mapping program, and then spend all that extra 
% time figuring out why the mapping program doesn't give you what
% you expected it would...
%
% No more! 
%
%                            Announcing M_Map v1.4! 
%
% M_Map is a set of mapping tools written for Matlab v5. These include: 
%
%    1. Routines to project data in 18 different spherical 
%       projections (and determine inverse mappings) 
%    2. A grid generation routine to make nice axes with 
%       limits either in long/lat terms or in planar
%       X/Y terms. 
%    3. A coastline database (with 1/4 degree resolution) 
%    4. A global elevation database (1 degree resolution) 
%    5. Hooks into freely available high-resolution coastlines and
%       bathymetry/topography.
%
% M_Map v1.4 is available via the web at 
%
%       http://www.eos.ubc.ca/~rich/
%
%
% Toolbox contents
%
%    Contents.m    - This file
%    m_demo.m      - demonstrates a few different maps.
%
%  User-callable functions
%
%    m_proj.m       - initializes projections
%    m_coord.m      - sets geomagnetic or geographic coordinate system
%
%    m_grid.m       - draws grids 
%    m_utmgrid.m    - draws a UTM grid for UTM projection maps
%    m_scale.m      - forces map to a given scale.
%    m_ruler.m      - draws a scale ruler
%    m_northarrow.m - draws a north arrow
%
%    m_ungrid.m     - erases map elements (if you want to change parameters)
%
%    m_coast.m      - draws a coastline
%    m_elev.m       - draws elevation data from 1 degree database
%    m_tbase.m      - draws elevation data from 5-minute TerrainBase database
%    m_etopo2.m     - draws elevation data from ETOPO2 database
%    m_gshhs.m      - draws coastline from GSHHS with specified resolution
%    m_gshhs_c.m    - draws coastline from GSHHS crude database
%    m_gshhs_l.m    - draws coastline from GSHHS low-resolution database
%    m_gshhs_i.m    - draws coastline from GSHHS intermediate-resolution database
%    m_gshhs_h.m    - draws coastline from GSHHS high-resolution database
%    m_gshhs_f.m    - draws coastline from GSHHS full database
%    m_plotbndry.m  - draws a political boundary from the DCW 
%    m_usercoast.m  - draws a coastline using a user-specified subset database.
%    m_shaperead.m  - reads ESRI shapefiles
%
%    m_plot.m       - draws line data in map coords
%    m_line.m       - draws line data in map coords
%    m_text.m       - adds text data in map coords
%    m_legend.m     - draws a legend box
%    m_quiver.m     - draws arrows for vector data
%    m_contour.m    - draws contour lines for gridded data
%    m_contourf.m   - draws filled contours
%    m_patch.m      - draws patch data
%    m_pcolor.m     - draws pcolor data
%    m_image.m      - draws image data
%    m_streamline.m - draws streamlines
%    m_scatter.m    - draws scatter plot
%    m_annotation.m - annotation lines/boxes/text
%    m_ginput.m     - gets points in a ginput-like way (only better)
%    m_shadedrelief.m-shaded relief mapping.
%
%    m_track.m      - draws annotated tracklines                                         
%    m_hatch.m      - hatched or speckled patches.                                       
%    m_range_ring.m - draws range rings (spherical coords)                               
%    m_ellipse.m    - draws tidal ellipses (most requested ocean feature!)     
%    m_windrose.m   - draws wind rose diagrams at specified locations.          
%
%    m_ll2xy.m      - converts from long/lat to map coordinates                          
%    m_xy2ll.m      - converts from map coordinates to long/lat                          
%
%    m_geo2mag.m      - converts from long/lat to geomagnetic coordinates                
%    m_mag2geo.m      - converts from geomagnetic coordinates to long/lat                
%
%    m_lldist       - spherical distance/geodesics between points (long/lat coordinates) 
%    m_xydist       - spherical distance between points (map projection coordinates)     
%
%    m_fdist        - ellipsoidal geodesic forward calculation                           
%    m_idist        - ellipsoidal geodesic inverse calculation                           
%    m_geodesic     - points along ellipsoidal geodesics                                 
%
%    m_tba2b.m      - used in installing high-resolution elevation database.             
%
%    m_vec.m        - fancy arrows                                                       
%    m_windbarb.m   - barbed wind arrows                                                 
%
%    m_contfbar.m   - draws colorbars for contourf plots                                 
%    m_colmap.m     - useful perceptually uniform colourmaps.                            
%    mygrid_sand2.m - reads Sandwell and Smith bathymetry file                           
%
%    wysiwyg.m      - Sets figure window to match size/aspect of printed output          
%
%  Internal functions (not meant to be user-callable)
%
%    private/mp_azim.m   - azimuthal projections
%    private/mp_cyl.m    - cylindrical projections (equatorial)
%    private/mp_conic.m  - conic projections
%    private/mp_tmerc.m  - transverse cylindrical projections
%    private/mp_utm.m    - elliptical universal transverse cylindrical projections
%    private/mp_omerc.m  - oblique cylindrical projection
%
%    private/mu_util.m   - various utility routines
%    private/mu_coast.m  - routines to handle coastlines.
%
%    private/mc_coords.m - coordinate systems based on different poles.
%    private/mc_igrf.m  - parameters for IGRF geomagnetic coord systems.
%    private/mc_ellips.m - parameters of different ellipsoidal earth models
%
%    private/m_coasts.mat- low-res coastline data
%
%  HTML documentation
%
%    map.html           - Home page, examples
%    mapug.html         - User's guide
%    doc/*png       - examples.
%  
%
% Questions or problems; email me - rich@eos.ubc.ca.
%
% Rich Pawlowicz
% Dept. of Earth, Ocean, Atmospheric Sciences, Univ. of British Columbia, 
% 2207 Main Mall, Vancouver, B.C. CANADA V6T 1Z4
% email: rich@eos.ubc.ca 
%
%
 

    
