# Supplementary material for: Excursions in the Bayesian treatment of model error
Source: PLoS One. 2023 Jun 2;18(6):e0286624. doi: 10.1371/journal.pone.0286624 (PMC10237458; doi:10.1371/journal.pone.0286624)
Supplement: S1 Data — The file suporting_information.zip contains the MATLAB code and the synthetic data that was used to produce all the figures in this manuscript. (ZIP) [file pone.0286624.s001.zip › Figure1/m_map/m_pcolor.m]

function [h]=m_pcolor(long,lat,data,varargin)
%  M_PCOLOR Makes a pcolor image on a map.
%    M_PCOLOR(LONG,LAT,DATA,...) is a pseudocolor  plot of matrix DATA.
%    The values of the elements of DATA specify the color in each
%    cell of the plot. In the default shading mode, 'faceted',
%    each cell has a constant color and the last row and column of
%    DATA are not used. With shading('interp'), each cell has color
%    resulting from bilinear interpolation of the color at its 
%    four vertices and all elements of DATA are used. 
%    The smallest and largest elements of DATA are assigned the first and
%    last colors given in the color table; colors for the remainder of the 
%    elements in DATA are determined by table-lookup within the remainder of 
%    the color table.
%
%    See also M_CONTOUR, CONTOURF, PCOLOR

% Rich Pawlowicz (rich@ocgy.ubc.ca) 17/Jan/1998
%
% This software is provided "as is" without warranty of any kind. But
% it's mine, so you can't sell it.

% 19/02/98 - type - should have been 'clip','patch', rather than 'off'.
%  9/12/98 - handle all-NaN plots without letting contour crash.
% 6/Nov/00 - eliminate returned stuff if ';' neglected (thx to D Byrne)
% 6/Nov/17 - added flat shading default.

global MAP_PROJECTION 

% Have to have initialized a map first

if isempty(MAP_PROJECTION)
  disp('No Map Projection initialized - call M_PROJ first!');
  return;
end

if min(size(long))==1 && min(size(lat))==1
 [long,lat]=meshgrid(long,lat);
end

[X,Y]=m_ll2xy(long,lat,'clip','on');  %First find the points outside

i=isnan(X);      % For these we set the *data* to NaN...
data(i)=NaN;

                 % And then recompute positions without clipping. THis
                 % is necessary otherwise contouring fails (X/Y with NaN
                 % is a no-no. Note that this only clips properly down
                 % columns of long/lat - not across rows. In general this
                 % means patches may nto line up properly a right/left edges.
if any(i(:)), [X,Y]=m_ll2xy(long,lat,'clip','patch'); end  

                 % Added edgecolor,'none' because if people go on and
		 % use 'shading flat' (which you always do) it generates
		 % a stream of warnings about patches in m_coast and m_grid
		 % calls.
if any(~i(:))
 [h]=pcolor(X,Y,data);
 set(h,'edgecolor','none',varargin{:});
 set(h,'tag','m_pcolor');
else
  h=[];
end

if nargout==0
 clear  h
end
