# Supplementary material for: Excursions in the Bayesian treatment of model error
Source: PLoS One. 2023 Jun 2;18(6):e0286624. doi: 10.1371/journal.pone.0286624 (PMC10237458; doi:10.1371/journal.pone.0286624)
Supplement: S1 Data — The file suporting_information.zip contains the MATLAB code and the synthetic data that was used to produce all the figures in this manuscript. (ZIP) [file pone.0286624.s001.zip › Figure1/m_map/m_coast.m]

function h=m_coast(varargin)
% M_COAST Add a coastline to a given map.
%         M_COAST draw a coastline as either filled patches (slow) or
%         lines (fast) on a given projection. It uses a coastline database with
%         a resolution of about 1/4 degree. At this point the origin of this
%         coastline is lost in the mists of time - it may have derived from
%         a coastline provided by the NCAR data archive circa 1992, although I can
%         find no trace of this now, but was in any
%         case modified for m_map to allow for patch filling
%
%         M_COAST( (standard line option,...,...) )  or
%         M_COAST('line', (standard line option,...,...) ) draws the coastline
%         as a simple line.
%         M_COAST('patch' ( ,standard patch options,...,...) ) draws the 
%         coastline as a number of patches. 
%
%    
%         See also M_PROJ, M_GRID     

% Rich Pawlowicz (rich@ocgy.ubc.ca) 15/June/98
%
%
% This software is provided "as is" without warranty of any kind. But
% it's mine, so you can't sell it.


% Set current projection to geographic
Currentmap=m_coord('set');
m_coord('geographic');

h=mu_coast('default',varargin{:},'tag','m_coast');

 
m_coord(Currentmap.name);
