# Supplementary material for: Excursions in the Bayesian treatment of model error
Source: PLoS One. 2023 Jun 2;18(6):e0286624. doi: 10.1371/journal.pone.0286624 (PMC10237458; doi:10.1371/journal.pone.0286624)
Supplement: S1 Data — The file suporting_information.zip contains the MATLAB code and the synthetic data that was used to produce all the figures in this manuscript. (ZIP) [file pone.0286624.s001.zip › Figure1/m_map/m_mag2geo.m]

function [longGEO,latGEO,phiVecGEO,thetaVecGEO]=m_mag2geo(longMAG,latMAG,phiVecMAG,thetaVecMAG)
% M_MAG2GEO  Converts magnetic to geographic coordinates.
%   [longGEO,latGEO]=M_MAG2GEO(longMAG,latMAG) converts geomagnetic 
%   (dipole) coordinates to geographic coordinates.  All in units of 
%   degrees with + longitudes east. All variables can be scalar or matrix 
%   but must have the same size. The geomagnetic coordinate system must
%   previously have been initialized with a call to M_COORD.
%
%   Vector rotations can be carried using
% 
%  [longGEO,latGEO,phiVecGEO,thetaVecGEO]=M_MAG2GEO(longMAG,latMAG,phiVecMAG,thetaVecMAG)
%
%   where
%
% phiVecMAG   - east component of the vector in geomagnetic coordinates
% thetaVecMAG - north component of the vector in geomagnetic coordinates
% phiVecGEO   - east component of the vector in geographic coordinates
% thetaVecGEO - north component of the vector in geographic coordinates
%
% See also M_COORD, M_GEO2MAG

% References:
%
% Hapgood, M.A., Space Physics Coordinate Transformations:
% A User Guide, Planet. Space Sci., Vol. 40, N0. 5, 1992.

% R. Pawlowicz (rich@ocgy.ubc.ca)
%
% This software is provided "as is" without warranty of any kind. But
% it's mine, so you can't sell it.

% Have to have initialized a map first

global MAP_COORDS

if isempty(MAP_COORDS)
  error('No coordinate initialized - call M_PROJ or M_COORD first!');
elseif strcmp(MAP_COORDS.name.name,'geographic')
  error('No Geomagnetic coordinate system initialized - call M_COORD to choose one');
end

if nargin==2
   [longGEO,latGEO]=mc_coords('mag2geo',longMAG,latMAG);
elseif nargin==4
   [longGEO,latGEO,phiVecGEO,thetaVecGEO]=mc_coords('mag2geo',longMAG,latMAG,phiVecMAG,thetaVecMAG);
else
   error('Wrong number of input parameters');
end  
