# Supplementary material for: Excursions in the Bayesian treatment of model error
Source: PLoS One. 2023 Jun 2;18(6):e0286624. doi: 10.1371/journal.pone.0286624 (PMC10237458; doi:10.1371/journal.pone.0286624)
Supplement: S1 Data — The file suporting_information.zip contains the MATLAB code and the synthetic data that was used to produce all the figures in this manuscript. (ZIP) [file pone.0286624.s001.zip › Figure1/m_map/m_plot.m]

function han = m_plot(varargin)

% M_PLOT Plot objects on an M_MAP plot.   All of the normal
% Matlab plot options are available.  NOTE - this isn't exactly
% like plot as only the first two arguments are actually converted
% to map coords, i.e.:
%
% USAGE: M_PLOT(LON,LAT,[OPTIONS]) 
%

% Deirdre Byrne, dbyrne@umeoce.maine.edu 00/07/27 (v1.1)
%
% This software is provided "as is" without warranty of any kind.

global MAP_PROJECTION MAP_VAR_LIST

if isempty(MAP_PROJECTION)
  disp('No Map Projection initialized - call M_PROJ first!');
  return;
end

if nargin < 2
  help m_plot
  return
end

[x,y] = m_ll2xy(varargin{1},varargin{2});
varargin = varargin(:);
s = size(varargin,1);
h=plot(x,y,varargin{3:s});

if nargout == 1
  han = h;
end

return
