# Supplementary material for: Excursions in the Bayesian treatment of model error
Source: PLoS One. 2023 Jun 2;18(6):e0286624. doi: 10.1371/journal.pone.0286624 (PMC10237458; doi:10.1371/journal.pone.0286624)
Supplement: S1 Data — The file suporting_information.zip contains the MATLAB code and the synthetic data that was used to produce all the figures in this manuscript. (ZIP) [file pone.0286624.s001.zip › Figure1/m_map/m_gshhs_i.m]

function h=m_gshhs_i(varargin)
% M_GSHHS_I Add a coastline to a given map using the 'intermediate' resolution of
%           the Global Self-consistant Hierarchical High-resolution 
%           Shorelines.
%
%         M_GSHHS_I( (standard line option,...,...) ) draws the coastline
%         as a simple line.
%         M_GSHHS_I('patch' ( ,standard patch options,...,...) ) draws the 
%         coastline as a number of patches. 
%
%         M_GSHHS_I('save',FILENAME) saves the extracted coastline data
%         for the current projection in a file FILENAME. This allows 
%         speedier replotting using M_USERCOAST(FILENAME). 
%    
%         See also M_PROJ, M_GRID, M_COAST, M_GSHHS_L, M_GSHHS_H, M_GSHHS_C 
%         M_USERCOAST    

% Rich Pawlowicz (rich@ocgy.ubc.ca) 15/June/98
%
%
% This software is provided "as is" without warranty of any kind. But
% it's mine, so you can't sell it.

% Changes
%  Nov/2017 - changed this into a stub calling gshhs.m (kept
%             for backwards compatability)

h=m_gshhs('ic',varargin{:});
