# Supplementary material for: Excursions in the Bayesian treatment of model error
Source: PLoS One. 2023 Jun 2;18(6):e0286624. doi: 10.1371/journal.pone.0286624 (PMC10237458; doi:10.1371/journal.pone.0286624)
Supplement: S1 Data — The file suporting_information.zip contains the MATLAB code and the synthetic data that was used to produce all the figures in this manuscript. (ZIP) [file pone.0286624.s001.zip › Figure1/m_map/m_demo.m]

function m_demo(index)
% M_DEMO  Demonstration program showing various maps in M_Map package
%         Dig into this to look for examples of things you want to do.
%
%         M_DEMO runs all the demos.
%         M_DEMO(NUM) runs examples NUM (1<=NUM<=10), pausing between examples.
%
%         Some demos may require you to install GSHHS or TerrainBase datafiles
%         (see documentation)

% Rich Pawlowicz (rich@ocgy.ubc.ca) 7/May/1997
% (thanks to Art Newhall for putting these examples into an m-file,
% and the Chuck Denham for enhancing the interface)
%
% 27/July/98 - more examples.
% 17/Aug/98     "
% 15/Nov/98  - another example, better interface.
% 23/Dec/98  - another example.

%
% This software is provided "as is" without warranty of any kind. But
% it's mine, so you can't sell it.

global MAP_PROJECTION

N_EXAMPLES=15;

if nargin==0
 index=1:N_EXAMPLES;
end

for i=index

clf;
switch i

  case 1

    m_proj('ortho','lat',48','long',-123');
    m_coast('patch','r');
    m_grid('linestyle','-','xticklabels',[],'yticklabels',[],'ytick',[-80:40:80]);
    xlabel('Orthographic Projection','visible','on');

  case 2

    m_proj('lambert','long',[-160 -40],'lat',[30 80]);
    m_coast('patch',[1 .85 .7]);
    [CS,CH]=m_elev('contourf',[500:500:4000]);
 %   m_elev('pcolor');
    m_grid('box','fancy','tickdir','in');
    colormap(flipud(copper));
    xlabel('Conic Projection of North America with elevations','visible','on');
    m_contfbar([0 .3],.9,CS,CH);
    
  case 3

    m_proj('stereographic','lat',90,'long',30,'radius',25);
    m_elev('contour',[-3500:1000:-500],'linecolor','b');
    m_grid('xtick',12,'tickdir','out','ytick',[70 80],'linestyle','-');
    m_coast('patch',[.7 .7 .7],'edgecolor','r');
    xlabel('Polar Stereographic Projection with bathymetry','visible','on');

  case 4
  
    subplot(211);
    Slongs=[-100 0;-75 25;0  45; 25 145;45 100;145 295;100 295];
    Slats= [  8 80;-80  8; 8 80;-80   8; 8  80;-80   0;  0  80];
    for l=1:7
     m_proj('sinusoidal','long',Slongs(l,:),'lat',Slats(l,:));
   %  colormap(m_colmap('blues'));caxis([-6000 0]);
   %  m_elev('shadedrelief');
     m_grid('fontsize',6,'xticklabels',[],'xtick',[-180:30:360],...
            'ytick',[-80:20:80],'yticklabels',[],'linestyle','-','color',[.9 .9 .9]);
     m_coast('patch','g');
    end
    xlabel('Interrupted Sinusoidal Projection of World Oceans');
    % In order to see all the maps we must undo the axis limits set by m_grid calls:
    set(gca,'xlimmode','auto','ylimmode','auto');

    subplot(212);
    Slongs=[-100 43;-75 20; 20 145;43 100;145 295;100 295];
    Slats= [  0  90;-90  0;-90   0; 0  90;-90   0;  0  90];
    for l=1:6
     m_proj('mollweide','long',Slongs(l,:),'lat',Slats(l,:));
   %  colormap(m_colmap('blues'));caxis([-6000 0]);
   %  m_elev('shadedrelief');
     m_grid('fontsize',6,'xticklabels',[],'xtick',[-180:30:360],...
            'ytick',[-80:20:80],'yticklabels',[],'linestyle','-','color','k');

     m_coast('patch',[.6 .6 .6]);
    end
    xlabel('Interrupted Mollweide Projection of World Oceans');
    set(gca,'xlimmode','auto','ylimmode','auto');

  case 5
  
    %% Nice looking data
    [lon,lat]=meshgrid([-136:2:-114],[36:2:54]);
    u=sin(lat/6);
    v=sin(lon/6);

    m_proj('oblique','lat',[56 30],'lon',[-132 -120],'aspect',.8);

    subplot(121);
    m_coast('patch',[.9 .9 .9],'edgecolor','none');
    m_grid('tickdir','out','yaxislocation','right',...
	   'xaxislocation','top','xlabeldir','end','ticklength',.02);
    hold on;
    m_quiver(lon,lat,u,v);
    xlabel('Simulated surface winds');

    subplot(122);
    m_coast('patch',[.9 .9 .9],'edgecolor','none');
    m_grid('tickdir','out','yticklabels',[],...
	   'xticklabels',[],'linestyle','none','ticklength',.02);
    hold on;
    [cs,h]=m_contour(lon,lat,sqrt(u.*u+v.*v));
    clabel(cs,h,'fontsize',8);
    xlabel('Simulated something else');

  case 6
  
    % Plot a circular orbit
    lon=[-180:180];
    lat=atan(tan(60*pi/180)*cos((lon-30)*pi/180))*180/pi;

    m_proj('miller','lat',82);
    m_coast('color',[0 .6 0]);
    m_line(lon,lat,'linewidth',3,'color','r');
    m_grid('linestyle','none','box','fancy','tickdir','out');
 
    m_northarrow(-150,0,40,'type',4,'linewi',.5);

  case 7
  
    m_proj('lambert','lon',[-10 20],'lat',[33 48]);
    if MAP_PROJECTION.IsOctave
       [CS,CH]=m_etopo2('contourf',[-5000:500:0 250:250:3000],'linecolor','none'); 
    else
       [CS,CH]=m_etopo2('contourf',[-5000:500:0 250:250:3000],'edgecolor','none');
    end
    m_grid('linestyle','none','tickdir','out','linewidth',3);

    colormap([ m_colmap('blues',80); m_colmap('gland',48)]);
    brighten(.5);
    
    ax=m_contfbar(1,[.5 .8],CS,CH);
    title(ax,{'Level/m',''}); % Move up by inserting a blank line

  case 8
  
    m_vec;
    colormap(jet);
    
  case 9

    % Example showing the default coastline and all of the GSHHS coastlines.

    axes('position',[.35 .6 .37 .37]);
    m_proj('albers equal-area','lat',[40 60],'long',[-90 -50],'rect','on');
    m_coast('patch',[0 1 0]);
    m_grid('linestyle','none','linewidth',2,'tickdir','out','xaxisloc','top','yaxisloc','right','fontsize',6);
    m_text(-69,51,'Standard coastline','color','r','fontweight','bold');
    m_ruler([.5 .9],.8,3,'fontsize',8);
    drawnow;
    
    axes('position',[.09 .5 .37 .37]);
    m_proj('albers equal-area','lat',[40 54],'long',[-80 -55],'rect','on');
    m_gshhs_c('patch',[.2 .8 .2]);
    m_grid('linestyle','none','linewidth',2,'tickdir','out','xaxisloc','top','fontsize',6);
    m_text(-80,52.5,'GSHHS\_C (crude)','color','m','fontweight','bold');
    m_ruler([.5 .9],.8,2,'fontsize',8);
    drawnow;
    
    axes('position',[.13 .2 .37 .37]);
    m_proj('albers equal-area','lat',[43 48],'long',[-67 -58],'rect','on');
    m_gshhs_l('patch',[.4 .6 .4]);
    m_grid('linestyle','none','linewidth',2,'tickdir','out','fontsize',6);
    m_text(-66.5,43.5,'GSHHS\_L (low)','color','m','fontweight','bold');
    m_ruler([.5 .9],.8,3,'fontsize',8);
    drawnow;
    
    axes('position',[.35 .05 .37 .37]);
    m_proj('albers equal-area','lat',[45.8 47.2],'long',[-64.5 -62],'rect','on');
    m_gshhs_i('patch',[.5 .6 .5]);
    m_grid('linestyle','none','linewidth',2,'tickdir','out','yaxisloc','right','fontsize',6);
    m_text(-64.4,45.9,'GSHHS\_I (intermediate)   ','color','m','fontweight','bold','horizontalalignment','right');
    m_ruler([.5 .8],.1,3,'fontsize',8);
    drawnow;
    
    axes('position',[.5 .1 .37 .37]);
    m_proj('albers equal-area','lat',[46.375 46.6],'long',[-64.2 -63.7],'rect','on');
    m_gshhs_h('patch',[.6 .7 .6]);
    m_grid('linestyle','none','linewidth',2,'tickdir','out','xaxisloc','top','yaxisloc','right','fontsize',6);
    m_text(-64.18,46.4,'GSHHS\_H (high)','color','m','fontweight','bold');
    m_ruler([.5 .8],.2,3,'fontsize',8);
    drawnow;
    
    axes('position',[.55 .35 .37 .37]);
    m_proj('albers equal-area','lat',[46.55 46.65],'long',[-63.97 -63.77],'rect','on');
    m_gshhs_f('patch',[.7 .9 .7]);
    m_grid('linestyle','none','linewidth',2,'tickdir','out','xaxisloc','top','yaxisloc','right','fontsize',6);
    m_text(-63.95,46.56,'GSHHS\_F (full)','color','m','fontweight','bold');
    m_ruler([.5 .8],.2,3,'fontsize',8);

  case 10
  
    % Example showing a trackline plot

    clf
    m_proj('UTM','long',[-72 -68],'lat',[40 44]);
    m_gshhs_i('color','k');
    m_grid('box','fancy','tickdir','in');
    m_ruler(1.2,[.5 .8]);
    
    % fake up a trackline
    lons=[-71:.1:-67];
    lats=60*cos((lons+115)*pi/180);
    dates=datenum(1997,10,23,15,1:41,zeros(1,41));

    m_track(lons,lats,dates,'ticks',0,'times',4,'dates',8,...
           'clip','off','color','r','orient','upright');  
     
    m_northarrow(-68.5,43.4,.4,'type',2);
    
    
  case 11
  
    % example showing range rings
    
    clf
    m_proj('hammer','clong',170);
    m_grid('xtick',[],'ytick',[],'linestyle','-');
    m_coast('patch','g');
    m_line(100.5,13.5,'marker','s','color','r');
    m_range_ring(100.5,13.5,[1000:1000:15000],'color','b','linewidth',2);
    xlabel('1000km range rings from Bangkok');
    
  case 12
  
    % Example showing speckle
    
    bndry_lon=[-128.8 -128.8 -128.3 -128 -126.8 -126.6 -128.8];
    bndry_lat=[49      50.33  50.33  50   49.5   49     49];

    clf;
    m_proj('lambert','long',[-130 -121.5],'lat',[47 51]);
    m_gshhs_i('color','k');
    m_gshhs_i('speckle','color','k');
    m_line(bndry_lon,bndry_lat,'linewidth',2,'color','k');     % Area outline ...
    m_hatch(bndry_lon,bndry_lat,'single',30,5,'color','k'); % ...with hatching added.

    m_grid('linewidth',2,'linestyle','none');
    title({'Speckled Boundaries','for nice B&W presentation','(best in postscript format)'});
    m_text(-128,48,{'Pacific','Ocean'},'fontsize',18);
    
    m_northarrow(-122.5,50.2,.8,'type',3,'linewi',2);
    
  case 13
  
    % Colouring the ocean blue
    
    clf
    m_proj('miller','lat',[-77 77]);
 %   set(gca,'color',[.9 .99 1]);
    m_coast('patch',[.7 1 .7],'edgecolor','none');
    m_grid('box','fancy','linestyle','-','gridcolor','w','backcolor',[.2 .65 1]);
       
    cities={'Cairo','Washington','Buenos Aires'};
    lons=[ 30+2/60  -77-2/60   -58-22/60];
    lats=[ 31+21/60  38+53/60  -34-45/60];
    
    for k=1:3
      [range,ln,lt]=m_lldist([-123-6/60 lons(k)],[49+13/60  lats(k)],40);
      m_line(ln,lt,'color','r','linewidth',2);
      m_text(ln(end),lt(end),sprintf('%s - %d km',cities{k},round(range)));
    end
    
    % set(gcf,'color','w');  % To defeat the tendency of print to turn white into black
    
    title('Great Circle Routes','fontsize',12,'fontweight','bold');
     
    case 14
        clf
        m_proj('lambert','long',[-130 -122],'lat',[48 52.5],'rect','on');
        if MAP_PROJECTION.IsOctave
           [CS,CH]=m_elev('contourf',[-3000:500:-500 -200 -100 -50 -1 2 20 50 100 250:250:2000],'linecolor','none');
        else
           [CS,CH]=m_etopo2('contourf',[-3000:500:-500 -200 -100 -50 -1 2 20 50 100 250:250:2000],'edgecolor','none');
        end
             
        m_grid('linewi',2,'tickdir','out','yaxisloc','right');
         
     
        if MAP_PROJECTION.IsOctave
            ax=m_contfbar(-.03,[.5 .8],CS,CH,'linecolor','none');
        else
            ax=m_contfbar(-.03,[.5 .8],CS,CH,'edgecolor','none');
        end
        title(ax,{'meters',''}); % Move up by inserting a blank line
      
        colormap([m_colmap('blues',96);m_colmap('gland',64)]);  
        caxis([-3000 2000]);
         
    case 15
        clf; 
        m_proj('azimuthal equal-area','radius',156,'lat',-46,'long',-95,'rot',30);

        ax1=subplot(2,2,1,'align');
        m_coast('patch','r');
        m_grid('xticklabel',[],'yticklabel',[],'linestyle','-','ytick',[-60:30:60]);
        
        ax2=subplot(2,2,2,'align');
        if MAP_PROJECTION.IsOctave
            m_elev('contourf',[-7000:1000:0 500:500:3000],'linecolor','none');
        else
             m_elev('contourf',[-7000:1000:0 500:500:3000],'edgecolor','none');
        end
        colormap(ax2,[m_colmap('blues',70);m_colmap('gland',30)]);  
        caxis(ax2,[-7000 3000]);       
        m_grid('xticklabel',[],'yticklabel',[],'linestyle','-','ytick',[-60:30:60]);

        
        ax3=subplot(2,2,3,'align');
        colormap(ax3,[m_colmap('blues',70);m_colmap('gland',30)]);  
        caxis(ax3,[-7000 3000]);       
        m_elev('image');
        m_grid('xticklabel',[],'yticklabel',[],'linestyle','-','ytick',[-60:30:60]);

        
        ax4=subplot(2,2,4,'align');
        colormap(ax4,[m_colmap('blues')]);  
        caxis(ax4,[-8000 000]);       
        m_elev('shadedrelief','gradient',.5);
        m_coast('patch',[.7 .7 .7],'edgecolor','none');
        m_grid('xticklabel',[],'yticklabel',[],'linestyle','-','ytick',[-60:30:60]);

        ha = axes('Position',[0 0 1 1],'Xlim',[0 1],'Ylim',[0  1],'Box','off','Visible','off','Units','normalized', 'clipping' , 'off');
        text(0.5, 0.98,'This projection shows all oceans connected to each other','horiz','center','fontsize',20);
        
        
end
  
 if i<length(index)
   %%%%%%%%%%%%%%%%%%%%%%%%%%%%%%%%%
   disp('  hit return to continue');
   pause
   disp('        ...drawing');
   %%%%%%%%%%%%%%%%%%%%%%%%%%%%%%%%%
 end
end

  
