# Supplementary material for: Excursions in the Bayesian treatment of model error
Source: PLoS One. 2023 Jun 2;18(6):e0286624. doi: 10.1371/journal.pone.0286624 (PMC10237458; doi:10.1371/journal.pone.0286624)
Supplement: S1 Data — The file suporting_information.zip contains the MATLAB code and the synthetic data that was used to produce all the figures in this manuscript. (ZIP) [file pone.0286624.s001.zip › Figure1/m_map/m_shaperead.m]

function M=m_shaperead(fname,UBR)
% M_SHAPEREAD reads an ESRI-format shapefile
%
%   M=M_SHAPEREAD(FNAME) reads the 3 files
%   that have name FNAME with added .dbf, .shp,
%   and .shx extensions. Data is returned in a
%   structure M, whose format includes several
%   fixed fields that contain the data, as well
%   as an arbitrary number of fields that
%   contain the database information for this
%   particular file.
%
%   Since the shapefile is a self-describing
%   format you have to look at M to discover
%   what is there. The data itself is usually
%   in the .ncst subfield.
% 
%   Note that individual polygons or polylines in
%   a shapefile sometimes come in parts, these
%   are translated into a continuous segment with
%   NaNs separating the different parts.
%
% Format info as per:
%
%   Shapefile (.shx,.shp):  Wikipedia and www.esri.com
%   dbf file:  http://www.clicketyclick.dk/databases/xbase/format/index.html
%
%   M_SHAPEREAD(FNAME,UBR) returns only those
%   elements with a minimum bounding rectangle (MBR)
%   that intersects with the User-specified minimum
%   bounding rectangle (UBR), in the format
%      [minX  minY  maxX maxY]
%

% R. Pawlowicz rpawlowicz@eos.ubc.ca 24/Jan/2011
%   Sep/2015 - added fix for variables that begin with a digit!
%   Nov/2017 - improvement to opening files
%   Mar/2018 - but dbf data as subfield of the dbf field to prevent
%              namespace collisions (W. Rosenthal pointed out this problem)

%
% This software is provided "as is" without warranty of any kind. But
% it's mine, so you can't sell it.


if nargin<2
 UBR=[-Inf -Inf Inf Inf];
end
 
%
% Read the .shx file. Some parts are little-endian, and
% some parts big-endian. It turns out that in Windows
% I can't open a file for reading twice and get different
% FIDs (it seems to return the same one for each fopen)
% So I have to do different separate reads.
% (thanks to Doug Popken for reporting this)
%
% Later, T. Purcell pointed out to me that I can override
% the fopen default in the fread - so I don't have to
% open things twice.

% Read header 
%--------------

fidl=fopen([fname '.shx'],'r','l');  % little-endian open


if fidl==-1
 error(['Cannot file filename: ' fname '.shx']);
end

% TJP 8/1/16: These variables are stored big-endian format so they are read
% using the machineformat 'b'

head1=fread(fidl,7,'int32','b'); % unused stuff + file length

% Read index data
status=fseek(fidl,100,'bof');
recn16=fread(fidl,[2 Inf],'int32','b')';
lrec=size(recn16,1);

fprintf('%d Records in file, by 500:\n',lrec);

%--------------

status=fseek(fidl,28,'bof');
head2=fread(fidl,2,'int32'); % Version and shape type
head3=fread(fidl,8,'double'); % A bunch of bounding info

fclose(fidl);
%--------------


% Read the dbf file. If it isn't there
% we should still try to read the shp file.
 
fidl=fopen([fname '.dbf'],'r','l'); % little-endian read

if fidl==-1
 disp(['Cannot file filename: ' fname '.dbf']);
 dbf={};
 fnam={};
 nfield=0;
 mdat=[NaN NaN NaN];
else

  ver=fread(fidl,1,'int8');
  mdat=fread(fidl,3,'int8')';
  nrec=fread(fidl,1,'int32');
  hlen=fread(fidl,1,'int16');
  rlen=fread(fidl,1,'int16');

  nfield=(hlen-32-1)/32;
  for k=1:nfield    % 
    status=fseek(fidl,32*k,'bof');
    fnam{k}=char(fread(fidl,11,'uchar')');
    fnam{k}=fnam{k}(fnam{k}>0);
    if isstrprop(fnam{k}(1), 'digit') % Sometimes variables begin with a number - matlab hates this
       fnam{k} = ['num' fnam{k}];      % Fix due to D. Nowacki.
    end
    ftype(k)=char(fread(fidl,1,'uchar'));
    faddr(k)=fread(fidl,1,'int32');
    flen(k)=fread(fidl,1,'uchar');
  end

  dbf=cell(nrec,nfield);
  for k=1:nrec
    if rem(k,500)==0, fprintf('-'); end
    
    status=fseek(fidl,hlen+1+(k-1)*rlen,'bof');
    for l=1:nfield
    
      switch ftype(l)
	    case 'N'
          str=char([fread(fidl,flen(l),'uchar')']);
          dbf{k,l}=sscanf(str,'%f');          % was %d but found a file with E+XXX numbers
	    case 'F'
          str=char([fread(fidl,flen(l),'uchar')']);
          dbf{k,l}=sscanf(str,'%f');
	    case 'I'
          dbf{k,l}=fread(fidl,4,'int32');
	    case 'C'
          str=char(fread(fidl,flen(l),'uchar')');
	      str(str==13)=' ';  % CR added in some strings, change to space
          dbf{k,l}= deblank(str);
	    case 'D'
       	  str=char(fread(fidl,8,'uchar')');
          dbf{k,l}=datenum(str,'yyyymmdd');
	    otherwise
          disp(['Unknown field type: ' ftype(l)]);
      end
    end
  end 
  fprintf('\n');
  fclose(fidl);
end

% Set up the data structure so far

M=struct('version',head2(1),'shape_type',head2(2),...
         'MBRx',head3([1 3]),...
         'MBRy',head3([2 4]),...
         'MBRz',head3(5:6),...
         'MBRm',head3(7:8),...
	     'filelength16',head1(7),...
         'type',NaN,'ctype',' ',...
	     'ncst',cell(1,1),'mbr',NaN(lrec,4),...
	     'dbfversion',ver,...
	     'dfbdate',mdat+[1900 0 0],'fieldnames',cell(1,1),...
         'dbfdata',cell(1,1),'dbf',[]);


M.fieldnames=fnam;
M.dbfdata=dbf;
for k=1:nfield
  M.dbf=setfield(M.dbf,fnam{k},dbf(:,k));
end


% Read the .shp file

fidl=fopen([fname '.shp'],'r','l');

if fidl==-1
 error(['Cannot find filename: ' fname '.shp']);
end

ikp=ones(lrec,1);

for k=1:lrec
  if rem(k,500)==0, fprintf('.'); end
  
  fseek(fidl,recn16(k,1)*2+8,'bof');
  stype=fread(fidl,1,'int32');
  M.type=stype;
  switch stype
    case 0 % null
    
    case 1 % point
      M.ctype='point';
      pt=fread(fidl,2,'double')';
      M.ncst{k,1}=pt;
  
    case 3 % polyline
      M.ctype='polyline';
      mbr=fread(fidl,4,'double');

      if mbr(1)<UBR(3) && mbr(3)>UBR(1) && mbr(2)<UBR(4) && mbr(4)>UBR(2)
	     nparts=fread(fidl,1,'int32');
	     npts=fread(fidl,1,'int32');
	     parts=fread(fidl,nparts,'int32');
	     pts=fread(fidl,[2 npts],'double')';
	     % Separate in Nan-separated list.
	     % Add 'last' offset
	     parts=[parts;length(pts)];

	     ncst=NaN(length(pts)+length(parts)-2,2);
	     for k2=1:length(parts)-1
            ncst([parts(k2)+1:parts(k2+1)]+(k2-1),:)=pts([parts(k2)+1:parts(k2+1)],:);
         end
	     M.mbr(k,:)=mbr;	
	     M.ncst{k,1}=ncst;
      else
	     M.ncst{k,1}=[];
         ikp(k)=0;
      end  
      
    case 5 % polygon
      M.ctype='polygon';
      mbr=fread(fidl,4,'double');
      if mbr(1)<UBR(3) && mbr(3)>UBR(1) && mbr(2)<UBR(4) && mbr(4)>UBR(2)
	     nparts=fread(fidl,1,'int32');
	     npts=fread(fidl,1,'int32');
	     parts=fread(fidl,nparts,'int32');
	     pts=fread(fidl,[2 npts],'double')';

	     % Separate in Nan-separated list.
	     % Add 'last' offset
	     parts=[parts;length(pts)];

	     ncst=NaN(length(pts)+length(parts)-2,2);
	     for k2=1:length(parts)-1
           ncst([parts(k2)+1:parts(k2+1)]+(k2-1),:)=pts([parts(k2)+1:parts(k2+1)],:);
         end	
	     M.mbr(k,:)=mbr;	
	     M.ncst{k,1}=ncst;
      else
	     M.ncst{k,1}=[];
         ikp(k)=0;
      end	  
      
    case 8 % multipoint
      M.ctype='multipoint';
      mbr=fread(fidl,4,'double');
      if mbr(1)<UBR(3) && mbr(3)>UBR(1) && mbr(2)<UBR(4) && mbr(4)>UBR(2)
	     npts=fread(fidl,1,'int32');
	     pts=fread(fidl,[2 npts],'double')';
	     M.mbr(k,:)=mbr;	
	     M.ncst{k,1}=pts;
      else
	     M.ncst{k,1}=[];
         ikp(k)=0;
      end	  
      
    case 11 % pointZ
      M.ctype='pointZ';
      pt=fread(fidl,3,'double')';
      M.ncst{k,1}=pt;

    case 13 % polylineZ
      M.ctype='polylineZ';
      mbr=fread(fidl,4,'double')';
      if mbr(1)<UBR(3) && mbr(3)>UBR(1) && mbr(2)<UBR(4) && mbr(4)>UBR(2)
	     nparts=fread(fidl,1,'int32');
	     npts=fread(fidl,1,'int32');
	     parts=fread(fidl,nparts,'int32');
	     pts=fread(fidl,[2 npts],'double')';
	     mbrZ=fread(fidl,2,'double')';
	     ptsZ=fread(fidl,[npts],'double')';

	     % Separate in Nan-separated list.
	     % Add 'last' offset
	     parts=[parts;length(pts)];

	     ncst=NaN(length(pts)+length(parts)-2,2);
	     for k2=1:length(parts)-1
            ncst([parts(k2)+1:parts(k2+1)]+(k2-1),1:2)=pts([parts(k2)+1:parts(k2+1)],:);
            ncst([parts(k2)+1:parts(k2+1)]+(k2-1),3)=ptsZ([parts(k2)+1:parts(k2+1)] );
         end
	     if size(M.mbr,2)==4, M.mbr=NaN(size(M.mbr,1),6); end	
	     M.mbr(k,:)=[mbr mbrZ];	
	     M.ncst{k,1}=ncst;
      else
	     M.ncst{k,1}=[];
         ikp(k)=0;
      end	  

    case 15 % polygonZ
      M.ctype='polygonZ';
      mbr=fread(fidl,4,'double')';
      if mbr(1)<UBR(3) && mbr(3)>UBR(1) && mbr(2)<UBR(4) && mbr(4)>UBR(2)
	     nparts=fread(fidl,1,'int32');
	     npts=fread(fidl,1,'int32');
	     parts=fread(fidl,nparts,'int32');
	     pts=fread(fidl,[2 npts],'double')';
	     mbrZ=fread(fidl,2,'double')';
	     ptsZ=fread(fidl,[npts],'double')';

	     % Separate in Nan-separated list.
	     % Add 'last' offset
	     parts=[parts;length(pts)];

    	 ncst=NaN(length(pts)+length(parts)-2,2);
	     for k2=1:length(parts)-1
           ncst([parts(k2)+1:parts(k2+1)]+(k2-1),1:2)=pts([parts(k2)+1:parts(k2+1)],:);
           ncst([parts(k2)+1:parts(k2+1)]+(k2-1),3)=ptsZ([parts(k2)+1:parts(k2+1)] );
         end
	     if size(M.mbr,2)==4, M.mbr=NaN(size(M.mbr,1),6); end	
	     M.mbr(k,:)=[mbr mbrZ];	
	     M.ncst{k,1}=ncst;
      else
	     M.ncst{k,1}=[];
         ikp(k)=0;
      end	  

    case 18 % multipointZ
      M.ctype='multipointZ';
      mbr=fread(fidl,4,'double');
      if mbr(1)<UBR(3) && mbr(3)>UBR(1) && mbr(2)<UBR(4) && mbr(4)>UBR(2)
	     npts=fread(fidl,1,'int32');
	     pts=fread(fidl,[2 npts],'double')';
	     mbrZ=fread(fidl,2,'double')';
	     ptsZ=fread(fidl,[npts],'double')';
	     if size(M.mbr,2)==4, M.mbr=NaN(size(M.mbr,1),6); end	
	     M.mbr(k,:)=[mbr mbrZ];	
	     M.ncst{k,1}=[pts ptsZ];
      else
	     M.ncst{k,1}=[];
         ikp(k)=0;
      end	  

       
    otherwise
      disp(['Unknown record type: ' int2str(stype)])
  end
end
fclose(fidl);
  
irem=find(~ikp);
M.dbfdata(irem,:)=[];
M.ncst(irem,:)=[];
M.mbr(irem,:)=[];
for k=1:nfield
  M.dbf.(fnam{k})(irem,:)=[];
end

  
  
