# Supplementary material for: Excursions in the Bayesian treatment of model error
Source: PLoS One. 2023 Jun 2;18(6):e0286624. doi: 10.1371/journal.pone.0286624 (PMC10237458; doi:10.1371/journal.pone.0286624)
Supplement: S1 Data — The file suporting_information.zip contains the MATLAB code and the synthetic data that was used to produce all the figures in this manuscript. (ZIP) [file pone.0286624.s001.zip › Figure1/m_map/private/mu_coast.m]

function [ncst,Area,k]=mu_coast(optn,varargin)
% MU_COAST Add a coastline to a given map.
%         MU_COAST draw a coastline as either filled patches (slow) or
%         lines (fast) on a given projection. It uses a coastline database with
%         a resolution of about 1/4 degree. 
%
%         It is not meant to be called directly by the user, instead it contains
%         code common to various functions in the m_map directory.
%
%         Calling sequence is MU_COAST(option,arguments) where
%
%         Option string  
%           c,l,i,h,f :  Accesses various GSHHS databases. Next argument is
%                        GSHHS filename.
%
%           u[ser] :   Accesses user-specified coastline file (a mat-file of
%                      data saved from a previous MU_COAST call). Next argument
%                      is filename
%
%           v[ector] : Uses input vector of data. Next argument is the 
%                     data in the form of a nx2 matrix of [longitude latitude].
%                     Patches must have first and last points the same. In a vector,
%                     different patches can be separated by NaN.
%
%           d[efault] :  Accesses default coastline.
%
%         The arguments given above are then followed by (optional) arguments 
%         specifying lines or patches, in the form:
%
%          optional arguments:  <line property/value pairs>, or
%                               'line',<line property/value pairs>.
%                               'patch',<patch property/value pairs>.
%                               'speckle',width,density,<line property/value pairs>.
%
%         If no or one output arguments are specified then the coastline is drawn, with
%         patch handles returned. 
%         If 3 output arguments are specified in the calling sequence, then no drawing
%         is done. This can be used to save subsampled coastlines for future use
%         with the 'u' option, for fast drawing of multiple instances of a particular
%         coastal region.
%
%
%    
%         See also M_PROJ, M_GRID     

% Rich Pawlowicz (rich@ocgy.ubc.ca) 2/Apr/1997
%
% Notes: 15/June/98 - fixed some obscure problems that occured sometimes
%                     when using conic projections with large extents that
%                     crossed the 180-deg longitude line.
%        31/Aug/98  - added "f" gshhs support (Thanks to RAMO)
%        17/June/99 - 'line' option as per manual (thanks to Brian Farrelly)
%        3/Aug/01   - kludge fix for lines to South Pole in Antarctica (response
%                     to Matt King).
%        30/May/02  - fix to get gshhs to work in Antarctica.
%        15/Dec/05  - speckle additions
%        21/Mar/06  - handling of gshhs v1.3 (developed from suggestions by
%                     Martin Borgh)
%        26/Nov/07 - changed 'finite' to 'isfinite' after warnings
%        26/Sep/14 - added hierarchy flag to borders and rivers
%        13/Nov/14 - suggested matlab2014b graphics fix
%         8/Mar/17 - conic wrap-around not quite working right in a weird case when
%                    'rectbox' was on.
%           Nov/17 - redid a lot of the gshhs-related stuff
%
% This software is provided "as is" without warranty of any kind. But
% its mine, so you can't sell it.


global MAP_PROJECTION MAP_VAR_LIST  

% Have to have initialized a map first

if isempty(MAP_PROJECTION)
  disp('No Map Projection initialized - call M_PROJ first!');
  return;
end


% m_coasts.mat contains 3 variables:
% ncst: a Nx2 matrix of [LONG LAT] line segments, each of which form
%       a closed contour (i.e. first and last points are the SAME), 
%       separated by NaN
%  k=[find(isnan(ncst(:,1)))];
% Area: a vector giving the areas of the different patches. Both ncst
%     and Area should be ordered with biggest regions first. Area can
%     be computed as follows:
%
%  Area=zeros(length(k)-1,1);
%  for i=1:length(k)-1,
%    x=ncst([k(i)+1:(k(i+1)-1) k(i)+1],1);
%    y=ncst([k(i)+1:(k(i+1)-1) k(i)+1],2);
%    nl=length(x);
%    Area(i)=sum( diff(x).*(y(1:nl-1)+y(2:nl))/2 );
%  end;
%
%     Area should be >0 for land, and <0 for lakes and inland seas.

switch optn(1)
  case {'c','l','i','h','f'}
    [ncst,k,Area]=get_coasts(optn,varargin{1});
    varargin(1)=[];
  case  'u'                   
    eval(['load ' varargin{1} ' -mat']);
    varargin(1)=[];
  case 'v'
    ncst=[NaN NaN;varargin{1};NaN NaN];
    varargin(1)=[];
    k=[find(isnan(ncst(:,1)))];  % Get k
    Area=ones(size(k));          % Make dummy Area vector (all positive).
    otherwise
    currloc=mfilename('fullpath');  % Octave has problems finding the file 
    load([currloc(1:end-8) 'm_coasts.mat']);
    
end

 
% If all we wanted was to extract a sub-coastline, return.
if nargout==3
  return;
end

% Handle wrap-arounds (not needed for azimuthal and oblique projections)

switch MAP_PROJECTION.routine
 case {'mp_cyl','mp_conic','mp_tmerc'}
  if MAP_VAR_LIST.longs(2)<=-180
   ncst(:,1)=ncst(:,1)-360;
  elseif MAP_VAR_LIST.longs(1)>=180
   ncst(:,1)=ncst(:,1)+360;
  else
      if MAP_VAR_LIST.longs(1)<=-180
           Area=[Area;Area];
           k=[k;k(2:end)+k(end)-1];
           ncst=[ncst;[ncst(2:end,1)-360 ncst(2:end,2)]];
           % This is kinda kludgey - but sometimes adding all these extra points
           % causes wrap-around in the conic projection, so we want to limit the
           % longitudes to the range needed. However, we don't just clip them to
           % min long because that can cause problems in trying to decide which way
           % curves are oriented when doing the fill algorithm below. So instead
           % I sort of crunch the scale, preserving topology.
           %
           % 12/Sep/2006 - in the gsshs_crude database we have a lot of long skinny
           % things which interact badly with this - so I offset the scrunch 2 degrees
           % away from the bdy
           %
           % Mar/2017 - OK, so somebody used a rectbox 'on' which gave a really wide range of
           % lat/long, and it turns out I need to scale the *other* side as well!
           % Jan/2020 - in geomagnetic coords I don't want to do this - it
           % casuses problems once the coords are transformed.
           if strcmp(MAP_PROJECTION.coordsystem.name,'geographic') || ~strcmp(MAP_PROJECTION.routine,'mp_cyl')
               nn=ncst(:,1)>MAP_VAR_LIST.longs(2)+2;                                          % added 2017
               ncst(nn,1)=(ncst(nn,1)-MAP_VAR_LIST.longs(2)-2)/100+MAP_VAR_LIST.longs(2)+2;   %  "
               nn=ncst(:,1)<MAP_VAR_LIST.longs(1)-2;
               ncst(nn,1)=(ncst(nn,1)-MAP_VAR_LIST.longs(1)+2)/100+MAP_VAR_LIST.longs(1)-2;
           end
      end
      if MAP_VAR_LIST.longs(2)>=180
           Area=[Area;Area];
           k=[k;k(2:end)+k(end)-1];
           ncst=[ncst;[ncst(2:end,1)+360 ncst(2:end,2)]];
           % Ditto.
           if strcmp(MAP_PROJECTION.coordsystem.name,'geographic') || ~strcmp(MAP_PROJECTION.routine,'mp_cyl')
               nn=ncst(:,1)>MAP_VAR_LIST.longs(2)+2;
               ncst(nn,1)=(ncst(nn,1)-MAP_VAR_LIST.longs(2)-2)/100+MAP_VAR_LIST.longs(2)+2;
               nn=ncst(:,1)<MAP_VAR_LIST.longs(1)-2;                                          % added 2017
               ncst(nn,1)=(ncst(nn,1)-MAP_VAR_LIST.longs(1)+2)/100+MAP_VAR_LIST.longs(1)-2;   % "  
           end
        %   disp('beep');
      end
  end
end


if ~isempty(varargin) 
  if strcmp(varargin(1),'patch')
    optn='patch';
  end
  if strcmp(varargin(1),'speckle')
    optn='speckle';
  end
  if strcmp(varargin(1),'line')
    optn='line';
    varargin=varargin(2:end); % ensure 'line' does not get passed to line
  end
else
  optn='line';
end


switch optn
 case {'patch','speckle'}

  switch MAP_VAR_LIST.rectbox
    case 'on'
      xl=MAP_VAR_LIST.xlims;
      yl=MAP_VAR_LIST.ylims;
      [X,Y]=m_ll2xy(ncst(:,1),ncst(:,2),'clip','on');
      oncearound=4;
    case 'off'
      xl=MAP_VAR_LIST.longs;
      yl=MAP_VAR_LIST.lats;
      X=ncst(:,1);
      Y=ncst(:,2);
      % This causes problems with geomagnetic coords. However, just
      % removing it seems wrong. We will see what happens when
      % someone complains.
      if strcmp(MAP_PROJECTION.coordsystem.name.name,'geographic')
          [X,Y]=mu_util('clip','on',X,xl(1),X<xl(1),Y);
          [X,Y]=mu_util('clip','on',X,xl(2),X>xl(2),Y);
          [Y,X]=mu_util('clip','on',Y,yl(1),Y<yl(1),X);
          [Y,X]=mu_util('clip','on',Y,yl(2),Y>yl(2),X);
       end
      oncearound=4;
    case 'circle'
      rl=MAP_VAR_LIST.rhomax;
      [X,Y]=m_ll2xy(ncst(:,1),ncst(:,2),'clip','on');
      oncearound=2*pi;    
  end

  if ~MAP_PROJECTION.newgraphics 
     p_hand=zeros(length(k)-1,1); % Patch handles
  else
     p_hand=gobjects(length(k)-1,1); % Patch handles
  end
  
  
  for i=1:length(k)-1
    x=X(k(i)+1:k(i+1)-1);
    fk=isfinite(x);
    if any(fk)
      y=Y(k(i)+1:k(i+1)-1);XX=x;YY=y;
%% if i>921, disp('pause 1'); pause; end; 
      nx=length(x);
      if Area(i)<0, x=flipud(x);y=flipud(y); fk=flipud(fk); end
%clf
%line(x,y,'color','m');
      st=find(diff(fk)==1)+1;
      ed=find(diff(fk)==-1);
%length(x),
%ed,
%st
      if length(st)<length(ed) || isempty(st), st=[ 1;st]; end
      if length(ed)<length(st),                ed=[ed;nx]; end
%ed
%st
      if  ed(1)<st(1)
        if c_edge(x(1),y(1))==9999
          x=x([(ed(1)+1:end) (1:ed(1))]);
          y=y([(ed(1)+1:end) (1:ed(1))]);
          fk=isfinite(x);
          st=find(diff(fk)==1)+1;
          ed=[find(diff(fk)==-1);nx];
          if length(st)<length(ed), st=[1;st]; end
        else
          ed=[ed;nx];
          st=[1;st];
        end
      end
%ed
%st
      % Get rid of 2-point curves (since often these are out-of-range lines with
      % both endpoints outside the region of interest)
      k2=(ed-st)<3;
      ed(k2)=[]; st(k2)=[];
%%[XX,YY]=m_ll2xy(x(st),y(st),'clip','off');
%line(x,y,'color','r','linestyle','-');
%line(x(st),y(st),'marker','o','color','r','linestyle','none');
%line(x(ed),y(ed),'marker','o','color','g','linestyle','none');
      edge1=c_edge(x(st),y(st));
      edge2=c_edge(x(ed),y(ed));
%-edge1*180/pi
%-edge2*180/pi
      mi=1;
      while ~isempty(st)
        if mi==1
          xx=x(st(1):ed(1));
          yy=y(st(1):ed(1));
        end
        estart=edge2(1);
        s_edge=edge1;
        s_edge(s_edge<estart)=s_edge(s_edge<estart)+oncearound;
%s_edge,estart
        [md,mi]=min(s_edge-estart);
        switch MAP_VAR_LIST.rectbox
          case {'on','off'}
            for e=floor(estart):floor(s_edge(mi))
              if e==floor(s_edge(mi)), xe=x(st([mi mi])); ye=y(st([mi mi])); 
              else,  xe=xl; ye=yl; end
              switch rem(e,4)
                case 0
                  xx=[xx; xx(end*ones(10,1))];
                  yy=[yy; yy(end)+(ye(2)-yy(end))*[1:10]'/10 ];
                case 1
                  xx=[xx; xx(end)+(xe(2)-xx(end))*[1:10]'/10 ];
                  yy=[yy; yy(end*ones(10,1))];
                case 2
                  xx=[xx; xx(end*ones(10,1))];
                  yy=[yy; yy(end)+(ye(1)-yy(end))*[1:10]'/10;];
                case 3
                  xx=[xx; xx(end)+(xe(1)-xx(end))*[1:10]'/10 ];
                  yy=[yy; yy(end*ones(10,1))];
              end
            end
          case 'circle'
            if estart~=9999
%s_edge(mi),estart
              xx=[xx; rl*cos(-[(estart:.1:s_edge(mi))]')];
              yy=[yy; rl*sin(-[(estart:.1:s_edge(mi))]')];
            end
        end
        if mi==1 % joined back to start
    	   if strcmp(optn,'patch')
               if strcmp(MAP_VAR_LIST.rectbox,'off') 
                 [xx,yy]=m_ll2xy(xx,yy,'clip','off'); 
               end
               if Area(i)<0
                  p_hand(i)=patch(xx,yy,varargin{2:end},'facecolor',get(gca,'color'));
                  if ishandle(p_hand(i)), set(p_hand(i),'tag',[ get(p_hand(i),'tag') '_lake']);end
              else
                  p_hand(i)=patch(xx,yy,varargin{2:end});
                  if ishandle(p_hand(i)),set(p_hand(i),'tag',[ get(p_hand(i),'tag') '_land']);end
               end
	  
	     else  % speckle
            if ~strcmp(MAP_VAR_LIST.rectbox,'off')  % If we were clipping in
	           [xx,yy]=m_xy2ll(xx,yy);                % screen coords go back
            end  
            if Area(i)>0
               p_hand(i)=m_hatch(xx,yy,'speckle',varargin{2:end});
               if ishandle(p_hand(i)),set(p_hand(i),'tag',[get(p_hand(i),'tag') '_lake']); end
            else   
	           p_hand(i)=m_hatch(xx,yy,'outspeckle',varargin{2:end});
               if ishandle(p_hand(i)),set(p_hand(i),'tag',[ get(p_hand(i),'tag') '_land']); end
            end
         end  
%%%if i>921, disp(['paused-2 ' int2str(i)]);pause; end;
         ed(1)=[];st(1)=[];edge2(1)=[];edge1(1)=[];
       else
         xx=[xx;x(st(mi):ed(mi))];
         yy=[yy;y(st(mi):ed(mi))];
         ed(1)=ed(mi);st(mi)=[];ed(mi)=[];
         edge2(1)=edge2(mi);edge2(mi)=[];edge1(mi)=[];
       end
%%if i>921, disp(['paused-2 ' int2str(i)]);pause; end;
     end
    end 
   end
  
   otherwise
 
      % This handles the odd points required at the south pole by any Antarctic
      % coastline by setting them to NaN (for lines only)
      ii=ncst(:,2)<=-89.9;
      if any(ii), ncst(ii,:)=NaN; end

      [X,Y]=m_ll2xy(ncst(:,1),ncst(:,2),'clip','on');

      % Get rid of 2-point lines (these are probably clipped lines spanning the window)
      fk=isfinite(X);        
      st=find(diff(fk)==1)+1;
      ed=find(diff(fk)==-1);
      k=find((ed-st)==1);
      X(st(k))=NaN;

      p_hand=line(X,Y,varargin{:}); 
 
end

ncst=p_hand;

end
%-----------------------------------------------------------------------
function edg=c_edge(x,y)
% C_EDGE tests if a point is on the edge or not. If it is, it is
%        assigned a value representing it's position oon the perimeter
%        in the clockwise direction. For x/y or lat/long boxes, these
%        values are
%           0 -> 1 on left edge
%           1 -> 2 on top
%           2 -> 3 on right edge
%           3 -> 4 on bottom
%        For circular boxes, these values are the -ve of the angle
%        from center.

global MAP_VAR_LIST

switch MAP_VAR_LIST.rectbox
  case 'on'
    xl=MAP_VAR_LIST.xlims;
    yl=MAP_VAR_LIST.ylims;
  case 'off'
    xl=MAP_VAR_LIST.longs;
    yl=MAP_VAR_LIST.lats;
  case 'circle'
    rl2=MAP_VAR_LIST.rhomax^2;
end

edg=9999+zeros(length(x),1);
tol=1e-10;

switch MAP_VAR_LIST.rectbox
  case {'on','off'}
    i=abs(x-xl(1))<tol;
    edg(i)=(y(i)-yl(1))/diff(yl);

    i=abs(x-xl(2))<tol;
    edg(i)=2+(yl(2)-y(i))/diff(yl);

    i=abs(y-yl(1))<tol;
    edg(i)=3+(xl(2)-x(i))/diff(xl);

    i=abs(y-yl(2))<tol;
    edg(i)=1+(x(i)-xl(1))/diff(xl);

  case 'circle'
    i=abs(x.^2 + y.^2 - rl2)<tol;
    edg(i)=-atan2(y(i),x(i));   % use -1*angle so that numeric values
                                % increase in CW direction
end

end
 
function [ncst,k,Area]=get_coasts(optn,file)
%
%  GET_COASTS  Loads various GSHHS coastline databases and does some preliminary
%              processing to get things into the form desired by the patch-filling
%              algorithm.
%
% Changes; 3/Sep/98 - RP: better decimation, fixed bug in limit checking.
%          Nov/17  - mostly rewritten

global MAP_PROJECTION MAP_VAR_LIST

llim=rem(MAP_VAR_LIST.longs(1)+360,360)*1e6;
rlim=rem(MAP_VAR_LIST.longs(2)+360,360)*1e6;
tlim=MAP_VAR_LIST.lats(2)*1e6;
blim=MAP_VAR_LIST.lats(1)*1e6;

m.rlim=rem(MAP_VAR_LIST.longs(2)+360+180,360)-180;
m.llim=rem(MAP_VAR_LIST.longs(1)+360+180,360)-180;
m.tlim=MAP_VAR_LIST.lats(2);
m.blim=MAP_VAR_LIST.lats(1);

% decfac is for decimation of areas outside the lat/long bdys.
% Sizes updated for gshhs v1.3, checked for v2.3.6
% Sizes updated for v1.10, and for river/border databases.
switch optn(1)
  case 'f'  % 'full' (undecimated) database
    ncst=NaN(10810000,2);Area=zeros(188611,1);k=ones(188612,1);
    decfac=12500;
  case 'h'
    ncst=NaN(2080000,2);Area=zeros(153545,1);k=ones(153546,1);
   decfac=2500;
  case 'i'
    ncst=NaN(493096,2);Area=zeros(41529,1);k=ones(41530,1);
    decfac=500;
  case 'l'
    ncst=NaN(124871,2);Area=zeros(20776,1);k=ones(27524,1);
    decfac=100;
  case 'c'
    ncst=NaN(14403,2);Area=zeros(1766,1);k=ones(1767,1);
    decfac=20;
end

flaglim=9;
if length(optn)>=2
  flaglim=str2num(optn(2));
end
 

fid=fopen(file,'r','ieee-be');

if fid==-1
  warning(['Coastline file ' file ...
          ' not found \n(Have you installed it? See the M_Map User''s Guide for details)' ...
          '\n ---Using default coastline instead']);
  load m_coasts
  return
end

 
Area2=Area;

% Read the File header

[cnt,g]=get_gheader(fid);


l=0;
while cnt>0
 
   C=fread(fid,g.N*2,'int32'); % Read all points in the current segment.
 
   % For versions > 12 there are 2 Antarctics - ice-line and grounding line,
   % also they changed the limits from 0-360 to -180 to 180.
   if g.ver>14 
     switch g.level
       case 6   
         g.level=flaglim+1; % ice line - don't show
       case 5   
         g.level=1;         % grounding line - use this.
     end
   else
     %For Antarctica the lime limits are 0 to 360 (exactly), thus c==0 and the
     %line is not chosen for (e.g. a conic projection of part of Antarctica)
     % Fix 30may/02 
     if g.extentE==360e6, g.extentE=g.extentE-1; end 
   end      
     
   a=rlim>llim;  % Map limits cross longitude jump? (a==1 is no)
   b=g.greenwich<65536; % Cross boundary? (b==1 if no).
   c=llim<rem(g.extentE+360e6,360e6); 
   d=rlim>rem(g.extentW+360e6,360e6);
   e=tlim>g.extentS & blim<g.extentN;
 
   % This test checks whether the lat/long box containing the line overlaps that of
   % the map. There are various cases to consider, depending on whether map limits
   % and/or the line limits cross the longitude jump or not.
   
   if     e  ...
      && (    (  a&&( (b&&c&&d) || (~b&&(c||d) ) ) )    ...
           || ( ~a&&(    ~b     || ( b&&(c||d) ) ) )  ) ...
      && g.level<=flaglim 
  
     l=l+1;
     x=C(1:2:end)*1e-6;
     y=C(2:2:end)*1e-6;

     %  line(x,y,'color','r');pause;
   
     %  make things continuous (join edges that cut across 0-meridian)
 
     dx=diff(x);
     x=x-360*cumsum([x(1)>180;(dx>356) - (dx<-356)]);

     % Antarctic is a special case - extend contour to make nice closed polygon
     % that doesn't surround the pole. 
     if g.ver<15
       % Range from 0-360
       if abs(x(1))<1 && abs(y(1)+68.9)<1
         y=[-89.9;-78.4;y(x<=-180);y(x>-180);   -78.4;-89.9*ones(18,1)];
         x=[  180; 180 ;x(x<=-180)+360;x(x>-180);-180; [-180:20:160]'];
       end
     else
       % new version is from -180 to 180
       if abs(x(1))==180 && y(1)<-76
         y=[-89.9;-78.4;y;   -78.4;-89.9*ones(19,1)];
         x=[ 180; 180 ;x;    -180; [-180:20:180]'];
       end
     end  
    
   
     %plot(x,y);pause;
     
     % First and last point should be the same IF THIS IS A POLYGON
     % if the Area=0 then this is a line, and don't add points!
   
     if g.area>0
    
       if x(end)~=x(1) || y(end)~=y(1)   % First and last points should be the same
             x=[x;x(1)];y=[y;y(1)]; 
       end
    
       % get correct curve orientation for patch-fill algorithm.
 
       Area2(l)=sum( diff(x).*(y(1:(end-1))+y(2:end))/2 ); % Area "on the page"
       Area(l)=g.area/10;                                  % Area "on the globe"

       if rem(g.level,2)==0  % Make lakes (2) and islands (1) differently oriented
         Area(l)=-abs(Area(l)); 
         if Area2(l)>0, x=x(end:-1:1);y=y(end:-1:1); end
       else
         if Area2(l)<0, x=x(end:-1:1);y=y(end:-1:1); end 
       end
       
     else
       % Later on 2 point lines are clipped so we want to avoid that
       if length(x)==2
          x=[x(1);mean(x);x(2)];
          y=[y(1);mean(y);y(2)];
       end 
     end
 
     % Here we try to reduce the number of points and clip them
     % close to map limits (if they are too far away this can cause
     % problems with some projections as they wrap around into the
     % wrong place)
   
     [cx,cy]=clip_to_lims(x,y,m,decfac);

     k(l+1)=k(l)+length(cx)+1;
     ncst(k(l)+1:k(l+1),:)=[cx,cy;NaN NaN];
   
     % This is a little tricky...the filling algorithm expects data to be in the
     % range -180 to 180 deg long. However, there are some land parts that cut across
     % this divide so they appear at +190 but not -170. This causes problems later...
     % so as a kludge I replicate some of the problematic features at 190-360=-170.
     % I cut out the problematic points only, make sure the first and last
     % points are the same, and then add this curve to ncst
     if max(x)>180
        ii=find(x>179);ii=[ii;ii(1)];
        [cx,cy]=clip_to_lims(x(ii)-360,y(ii),m,decfac);
        l=l+1;
        k(l+1)=k(l)+length(cx)+1;
        ncst(k(l)+1:k(l+1),:)=[cx,cy;NaN NaN];
     end
    
    % plot(ncst(:,1),ncst(:,2));drawnow; pause;
   end
  [cnt,g]=get_gheader(fid);
end

fclose(fid);

%plot(ncst(:,1),ncst(:,2));pause;clf;

ncst((k(l+1)+1):end,:)=[];  % get rid of unused part of data matrices
Area((l+1):end)=[];
k((l+2):end)=[];
%%%fprintf('Size ncst: %d, Area: %d, k %d\n',length(ncst),length(Area),length(k))
    

end

function [x,y]=clip_to_lims(x,y,m,decfac)
% Look for points outside the lat/long boundaries, and then decimate them
   % by a factor of about 'decfac' (don't get rid of them completely because that
   % can sometimes cause problems when polygon edges cross curved map edges).
   
   tol=.2;   
  
   % Do y limits, then x so we can keep corner points.
   
   nn=(y>m.tlim+tol) | (y<m.blim-tol);
     % keep one extra point when crossing limits, also the beginning/end point.
   nn=logical(nn-min(1,([0;diff(nn)]>0)+([diff(nn);0]<0)));
   nn([1 end])=0;
     % decimate vigorously
   nn=nn & rem(1:length(nn),decfac)'~=0;
   x(nn)=[];y(nn)=[];
         
   if m.rlim>m.llim  % no wraparound
       % sections of line outside lat/long limits
     nn=(x>m.rlim+tol | x<m.llim-tol) & y<m.tlim & y>m.blim;
    else            % wraparound case
     nn=(x>m.rlim+tol & x<m.llim-tol ) & y<m.tlim & y>m.blim;
   end
   nn=logical(nn-min(1,([0;diff(nn)]>0)+([diff(nn);0]<0)));nn([1 end])=0;
   nn=nn & rem(1:length(nn),decfac)'~=0;
   x(nn)=[];y(nn)=[];
   
   % Move all points "near" to map boundaries.
   % I'm not sure about the wisdom of this - it might be better to clip
   % to the boundaries instead of moving. Hmmm. 
      
   y(y>m.tlim+tol)=m.tlim+tol;
   y(y<m.blim-tol)=m.blim-tol;
   if m.rlim>m.llim   % Only clip long bdys if I can tell I'm on the right
                     % or left (i.e. not in wraparound case)
     x(x>m.rlim+tol)=m.rlim+tol;
     x(x<m.llim-tol)=m.llim-tol;
   end   
   

end

function [cnt,g]=get_gheader(fid)
% Reads the gshhs file header
% 
% A bit of code added because header format changed with version 1.3.
%
% 17/Sep/2008 - added material to handle latest GSHHS version.
%
% For version 1.1 this is the header ( 9*4 = 36 bytes long)
%
%int id;				/* Unique polygon id number, starting at 0 */
%int n;				/* Number of points in this polygon */
%int level;			/* 1 land, 2 lake, 3 island_in_lake, 4 pond_in_island_in_lake */
%int west, east, south, north;	/* min/max extent in micro-degrees */
%int area;			/* Area of polygon in 1/10 km^2 */
%short int greenwich;		/* Greenwich is 1 if Greenwich is crossed */
%short int source;		/* 0 = CIA WDBII, 1 = WVS */
%
% For version 1.3 of GMT format was changed to this ( 10*4 = 40 bytes long)
%
%int id;				/* Unique polygon id number, starting at 0 */
%int n;				/* Number of points in this polygon */
%int level;			/* 1 land, 2 lake, 3 island_in_lake, 4 pond_in_island_in_lake */
%int west, east, south, north;	/* min/max extent in micro-degrees */
%int area;			/* Area of polygon in 1/10 km^2 */
%int version;			/* Polygon version, set to 3
%short int greenwich;		/* Greenwich is 1 if Greenwich is crossed */
%short int source;		/* 0 = CIA WDBII, 1 = WVS */
%
% For version 1.4, we have (8*4 = 32 bytes long)
%
%int id;				/* Unique polygon id number, starting at 0 */
%int n;				/* Number of points in this polygon */
%int flag;			/* level + version << 8 + greenwich << 16 + source << 24 
%int west, east, south, north;	/* min/max extent in micro-degrees */
%int area;			/* Area of polygon in 1/10 km^2 */
%
%Here, level, version, greenwhich, and source are
%level:		1 land, 2 lake, 3 island_in_lake, 4 pond_in_island_in_lake
%version:	Set to 4 for GSHHS version 1.4
%greenwich:	1 if Greenwich is crossed
%source:		0 = CIA WDBII, 1 = WVS
%
% For version 2.0 it all changed again, we have (11*4 = 44 bytes)
%
%	int id;		/* Unique polygon id number, starting at 0 */
%	int n;		/* Number of points in this polygon */
%	int flag;	/* = level + version << 8 + greenwich << 16 + source << 24 + river << 25 */
%	/* flag contains 5 items, as follows:
%	 * low byte:	level = flag & 255: Values: 1 land, 2 lake, 3 island_in_lake, 4 pond_in_island_in_lake
%                                             For Antarctic starting with 2.3.0 ice-front=5 and grounding line=6
%                                           for border database: 1=country, 2=state/province
%	 * 2nd byte:	version = (flag >> 8) & 255: Values: Should be 7 for GSHHS release 7 (i.e., version 2.0)
%                                                                     12 for version 2.2
%                                                                     15 for 2.3.6
%	 * 3rd byte:	greenwich = (flag >> 16) & 1: Values: Greenwich is 1 if Greenwich is crossed
%	 * 4th byte:	source = (flag >> 24) & 1: Values: 0 = CIA WDBII, 1 = WVS
%	 * 4th byte:	river = (flag >> 25) & 1: Values: 0 = not set, 1 = river-lake and level = 2
%	 */
%	int west, east, south, north;	/* min/max extent in micro-degrees */
%	int area;	/* Area of polygon in 1/10 km^2 */
%	int area_full;	/* Area of original full-resolution polygon in 1/10 km^2 */
%	int container;	/* Id of container polygon that encloses this polygon (-1 if none) */
%	int ancestor;	/* Id of ancestor polygon in the full resolution set that was the source of this polygon (-1 if none) 


% Now, in the calling code I have to use A(2),A(3),A(5-7), A(8), A(9) from original.

[A,cnt]=fread(fid,8,'int32');

if cnt<8  % This gets triggered by the EOF
  g=[];
  return;
end
  
g.ver=bitand(bitshift(A(3),-8),255);

if g.ver==0  % then its an old version, fake it to look new

  % This works for version 1.2, but not 1.3.

  [A2,cnt2]=fread(fid,1,'int32');
  A=[A;A2];

  if (cnt+cnt2)==9 && A(9)==3  % we have version 1.3, this would be one of 0,1,65535,65536 in v 1.2
    % Read one more byte
    A2=fread(fid,1,'int32');
    % This is the easiest way not to break existing code.
    A(9)=A2;   % one of 0,1,65536,65537
  end
 
elseif g.ver>=7  % After v2.0 some more bytes around for original area and container/ancerstor IDs
  
  A2=fread(fid,3,'int32');

end

% a newest versions
g.id=A(1);
g.N=A(2);
g.level=bitand(A(3),255);
g.greenwich=bitand(bitshift(A(3),-16),255)*65536;
g.source=bitand(bitshift(A(3),-24),255);
A(3)=g.level;
A(9)=g.greenwich;

g.extentW=A(4);
g.extentE=A(5);
g.extentS=A(6);
g.extentN=A(7);
g.area=A(8);
 
 
 
end
 
