# Supplementary material for: Excursions in the Bayesian treatment of model error
Source: PLoS One. 2023 Jun 2;18(6):e0286624. doi: 10.1371/journal.pone.0286624 (PMC10237458; doi:10.1371/journal.pone.0286624)
Supplement: S1 Data — The file suporting_information.zip contains the MATLAB code and the synthetic data that was used to produce all the figures in this manuscript. (ZIP) [file pone.0286624.s001.zip › Figure1/m_map/private/igrf13coeffs.txt]

# 13th Generation International Geomagnetic Reference Field Schmidt semi-normalised spherical harmonic coefficients, degree n=1,13
# in units nanoTesla for IGRF and definitive DGRF main-field models (degree n=1,8 nanoTesla/year for secular variation (SV))
c/s deg ord IGRF IGRF   IGRF   IGRF   IGRF   IGRF   IGRF   IGRF   IGRF   DGRF   DGRF   DGRF   DGRF   DGRF   DGRF   DGRF   DGRF   DGRF   DGRF   DGRF     DGRF      DGRF      DGRF      DGRF     IGRF      SV
g/h n m 1900.0 1905.0 1910.0 1915.0 1920.0 1925.0 1930.0 1935.0 1940.0 1945.0 1950.0 1955.0 1960.0 1965.0 1970.0 1975.0 1980.0 1985.0 1990.0 1995.0   2000.0    2005.0    2010.0    2015.0   2020.0 2020-25
g  1  0 -31543 -31464 -31354 -31212 -31060 -30926 -30805 -30715 -30654 -30594 -30554 -30500 -30421 -30334 -30220 -30100 -29992 -29873 -29775 -29692 -29619.4 -29554.63 -29496.57 -29441.46 -29404.8     5.7 
g  1  1  -2298  -2298  -2297  -2306  -2317  -2318  -2316  -2306  -2292  -2285  -2250  -2215  -2169  -2119  -2068  -2013  -1956  -1905  -1848  -1784  -1728.2  -1669.05  -1586.42  -1501.77  -1450.9     7.4 
h  1  1   5922   5909   5898   5875   5845   5817   5808   5812   5821   5810   5815   5820   5791   5776   5737   5675   5604   5500   5406   5306   5186.1   5077.99   4944.26   4795.99   4652.5   -25.9 
g  2  0   -677   -728   -769   -802   -839   -893   -951  -1018  -1106  -1244  -1341  -1440  -1555  -1662  -1781  -1902  -1997  -2072  -2131  -2200  -2267.7  -2337.24  -2396.06  -2445.88  -2499.6   -11.0 
g  2  1   2905   2928   2948   2956   2959   2969   2980   2984   2981   2990   2998   3003   3002   2997   3000   3010   3027   3044   3059   3070   3068.4   3047.69   3026.34   3012.20   2982.0    -7.0 
h  2  1  -1061  -1086  -1128  -1191  -1259  -1334  -1424  -1520  -1614  -1702  -1810  -1898  -1967  -2016  -2047  -2067  -2129  -2197  -2279  -2366  -2481.6  -2594.50  -2708.54  -2845.41  -2991.6   -30.2 
g  2  2    924   1041   1176   1309   1407   1471   1517   1550   1566   1578   1576   1581   1590   1594   1611   1632   1663   1687   1686   1681   1670.9   1657.76   1668.17   1676.35   1677.0    -2.1 
h  2  2   1121   1065   1000    917    823    728    644    586    528    477    381    291    206    114     25    -68   -200   -306   -373   -413   -458.0   -515.43   -575.73   -642.17   -734.6   -22.4 
g  3  0   1022   1037   1058   1084   1111   1140   1172   1206   1240   1282   1297   1302   1302   1297   1287   1276   1281   1296   1314   1335   1339.6   1336.30   1339.85   1350.33   1363.2     2.2 
g  3  1  -1469  -1494  -1524  -1559  -1600  -1645  -1692  -1740  -1790  -1834  -1889  -1944  -1992  -2038  -2091  -2144  -2180  -2208  -2239  -2267  -2288.0  -2305.83  -2326.54  -2352.26  -2381.2    -5.9 
h  3  1   -330   -357   -389   -421   -445   -462   -480   -494   -499   -499   -476   -462   -414   -404   -366   -333   -336   -310   -284   -262   -227.6   -198.86   -160.40   -115.29    -82.1     6.0 
g  3  2   1256   1239   1223   1212   1205   1202   1205   1215   1232   1255   1274   1288   1289   1292   1278   1260   1251   1247   1248   1249   1252.1   1246.39   1232.10   1225.85   1236.2     3.1 
h  3  2      3     34     62     84    103    119    133    146    163    186    206    216    224    240    251    262    271    284    293    302    293.4    269.72    251.75    245.04    241.9    -1.1 
g  3  3    572    635    705    778    839    881    907    918    916    913    896    882    878    856    838    830    833    829    802    759    714.5    672.51    633.73    581.69    525.7   -12.0 
h  3  3    523    480    425    360    293    229    166    101     43    -11    -46    -83   -130   -165   -196   -223   -252   -297   -352   -427   -491.1   -524.72   -537.03   -538.70   -543.4     0.5 
g  4  0    876    880    884    887    889    891    896    903    914    944    954    958    957    957    952    946    938    936    939    940    932.3    920.55    912.66    907.42    903.0    -1.2 
g  4  1    628    643    660    678    695    711    727    744    762    776    792    796    800    804    800    791    782    780    780    780    786.8    797.96    808.97    813.68    809.5    -1.6 
h  4  1    195    203    211    218    220    216    205    188    169    144    136    133    135    148    167    191    212    232    247    262    272.6    282.07    286.48    283.54    281.9    -0.1 
g  4  2    660    653    644    631    616    601    584    565    550    544    528    510    504    479    461    438    398    361    325    290    250.0    210.65    166.58    120.49     86.3    -5.9 
h  4  2    -69    -77    -90   -109   -134   -163   -195   -226   -252   -276   -278   -274   -278   -269   -266   -265   -257   -249   -240   -236   -231.9   -225.23   -211.03   -188.43   -158.4     6.5 
g  4  3   -361   -380   -400   -416   -424   -426   -422   -415   -405   -421   -408   -397   -394   -390   -395   -405   -419   -424   -423   -418   -403.0   -379.86   -356.83   -334.85   -309.4     5.2 
h  4  3   -210   -201   -189   -173   -153   -130   -109    -90    -72    -55    -37    -23      3     13     26     39     53     69     84     97    119.8    145.15    164.46    180.95    199.7     3.6 
g  4  4    134    146    160    178    199    217    234    249    265    304    303    290    269    252    234    216    199    170    141    122    111.3    100.00     89.40     70.38     48.0    -5.1 
h  4  4    -75    -65    -55    -51    -57    -70    -90   -114   -141   -178   -210   -230   -255   -269   -279   -288   -297   -297   -299   -306   -303.8   -305.36   -309.72   -329.23   -349.7    -5.0 
g  5  0   -184   -192   -201   -211   -221   -230   -237   -241   -241   -253   -240   -229   -222   -219   -216   -218   -218   -214   -214   -214   -218.8   -227.00   -230.87   -232.91   -234.3    -0.3 
g  5  1    328    328    327    327    326    326    327    329    334    346    349    360    362    358    359    356    357    355    353    352    351.4    354.41    357.29    360.14    363.2     0.5 
h  5  1   -210   -193   -172   -148   -122    -96    -72    -51    -33    -12      3     15     16     19     26     31     46     47     46     46     43.8     42.72     44.58     46.98     47.7     0.0 
g  5  2    264    259    253    245    236    226    218    211    208    194    211    230    242    254    262    264    261    253    245    235    222.3    208.95    200.26    192.35    187.8    -0.6 
h  5  2     53     56     57     58     58     58     60     64     71     95    103    110    125    128    139    148    150    150    154    165    171.9    180.25    189.01    196.98    208.3     2.5 
g  5  3      5     -1     -9    -16    -23    -28    -32    -33    -33    -20    -20    -23    -26    -31    -42    -59    -74    -93   -109   -118   -130.4   -136.54   -141.05   -140.94   -140.7     0.2 
h  5  3    -33    -32    -33    -34    -38    -44    -53    -64    -75    -67    -87    -98   -117   -126   -139   -152   -151   -154   -153   -143   -133.1   -123.45   -118.06   -119.14   -121.2    -0.6 
g  5  4    -86    -93   -102   -111   -119   -125   -131   -136   -141   -142   -147   -152   -156   -157   -160   -159   -162   -164   -165   -166   -168.6   -168.05   -163.17   -157.40   -151.2     1.3 
h  5  4   -124   -125   -126   -126   -125   -122   -118   -115   -113   -119   -122   -121   -114    -97    -91    -83    -78    -75    -69    -55    -39.3    -19.57     -0.01     15.98     32.3     3.0 
g  5  5    -16    -26    -38    -51    -62    -69    -74    -76    -76    -82    -76    -69    -63    -62    -56    -49    -48    -46    -36    -17    -12.9    -13.55     -8.03      4.30     13.5     0.9 
h  5  5      3     11     21     32     43     51     58     64     69     82     80     78     81     81     83     88     92     95     97    107    106.3    103.85    101.04    100.12     98.9     0.3 
g  6  0     63     62     62     61     61     61     60     59     57     59     54     47     46     45     43     45     48     53     61     68     72.3     73.60     72.78     69.55     66.0    -0.5 
g  6  1     61     60     58     57     55     54     53     53     54     57     57     57     58     61     64     66     66     65     65     67     68.2     69.56     68.69     67.57     65.5    -0.3 
h  6  1     -9     -7     -5     -2      0      3      4      4      4      6     -1     -9    -10    -11    -12    -13    -15    -16    -16    -17    -17.4    -20.33    -20.90    -20.61    -19.1     0.0 
g  6  2    -11    -11    -11    -10    -10     -9     -9     -8     -7      6      4      3      1      8     15     28     42     51     59     68     74.2     76.74     75.92     72.79     72.9     0.4 
h  6  2     83     86     89     93     96     99    102    104    105    100     99     96     99    100    100     99     93     88     82     72     63.7     54.75     44.18     33.30     25.1    -1.6 
g  6  3   -217   -221   -224   -228   -233   -238   -242   -246   -249   -246   -247   -247   -237   -228   -212   -198   -192   -185   -178   -170   -160.9   -151.34   -141.40   -129.85   -121.5     1.3 
h  6  3      2      4      5      8     11     14     19     25     33     16     33     48     60     68     72     75     71     69     69     67     65.1     63.63     61.54     58.74     52.8    -1.3 
g  6  4    -58    -57    -54    -51    -46    -40    -32    -25    -18    -25    -16     -8     -1      4      2      1      4      4      3     -1     -5.9    -14.58    -22.83    -28.93    -36.2    -1.4 
h  6  4    -35    -32    -29    -26    -22    -18    -16    -15    -15     -9    -12    -16    -20    -32    -37    -41    -43    -48    -52    -58    -61.2    -63.53    -66.26    -66.64    -64.5     0.8 
g  6  5     59     57     54     49     44     39     32     25     18     21     12      7     -2      1      3      6     14     16     18     19     16.9     14.58     13.10     13.14     13.5     0.0 
h  6  5     36     32     28     23     18     13      8      4      0    -16    -12    -12    -11     -8     -6     -4     -2     -1      1      1      0.7      0.24      3.02      7.35      8.9     0.0 
g  6  6    -90    -92    -95    -98   -101   -103   -104   -106   -107   -104   -105   -107   -113   -111   -112   -111   -108   -102    -96    -93    -90.4    -86.36    -78.09    -70.85    -64.7     0.9 
h  6  6    -69    -67    -65    -62    -57    -52    -46    -40    -33    -39    -30    -24    -17     -7      1     11     17     21     24     36     43.8     50.94     55.40     62.41     68.1     1.0 
g  7  0     70     70     71     72     73     73     74     74     74     70     65     65     67     75     72     71     72     74     77     77     79.0     79.88     80.44     81.29     80.6    -0.1 
g  7  1    -55    -54    -54    -54    -54    -54    -54    -53    -53    -40    -55    -56    -56    -57    -57    -56    -59    -62    -64    -72    -74.0    -74.46    -75.00    -75.99    -76.7    -0.2 
h  7  1    -45    -46    -47    -48    -49    -50    -51    -52    -52    -45    -35    -50    -55    -61    -70    -77    -82    -83    -80    -69    -64.6    -61.14    -57.80    -54.27    -51.5     0.6 
g  7  2      0      0      1      2      2      3      4      4      4      0      2      2      5      4      1      1      2      3      2      1      0.0     -1.65     -4.55     -6.79     -8.2     0.0 
h  7  2    -13    -14    -14    -14    -14    -14    -15    -17    -18    -18    -17    -24    -28    -27    -27    -26    -27    -27    -26    -25    -24.2    -22.57    -21.20    -19.53    -16.9     0.6 
g  7  3     34     33     32     31     29     27     25     23     20      0      1     10     15     13     14     16     21     24     26     28     33.3     38.73     45.24     51.82     56.5     0.7 
h  7  3    -10    -11    -12    -12    -13    -14    -14    -14    -14      2      0     -4     -6     -2     -4     -5     -5     -2      0      4      6.2      6.82      6.54      5.59      2.2    -0.8 
g  7  4    -41    -41    -40    -38    -37    -35    -34    -33    -31    -29    -40    -32    -32    -26    -22    -14    -12     -6     -1      5      9.1     12.30     14.00     15.07     15.8     0.1 
h  7  4     -1      0      1      2      4      5      6      7      7      6     10      8      7      6      8     10     16     20     21     24     24.0     25.35     24.96     24.45     23.5    -0.2 
g  7  5    -21    -20    -19    -18    -16    -14    -12    -11     -9    -10     -7    -11     -7     -6     -2      0      1      4      5      4      6.9      9.37     10.46      9.32      6.4    -0.5 
h  7  5     28     28     28     28     28     29     29     29     29     28     36     28     23     26     23     22     18     17     17     17     14.8     10.93      7.03      3.27     -2.2    -1.1 
g  7  6     18     18     18     19     19     19     18     18     17     15      5      9     17     13     13     12     11     10      9      8      7.3      5.42      1.64     -2.88     -7.2    -0.8 
h  7  6    -12    -12    -13    -15    -16    -17    -18    -19    -20    -17    -18    -20    -18    -23    -23    -23    -23    -23    -23    -24    -25.4    -26.32    -27.61    -27.50    -27.2     0.1 
g  7  7      6      6      6      6      6      6      6      6      5     29     19     18      8      1     -2     -5     -2      0      0     -2     -1.2      1.94      4.92      6.61      9.8     0.8 
h  7  7    -22    -22    -22    -22    -22    -21    -20    -19    -19    -22    -16    -18    -17    -12    -11    -12    -10     -7     -4     -6     -5.8     -4.64     -3.28     -2.32     -1.8     0.3 
g  8  0     11     11     11     11     11     11     11     11     11     13     22     11     15     13     14     14     18     21     23     25     24.4     24.80     24.41     23.98     23.7     0.0 
g  8  1      8      8      8      8      7      7      7      7      7      7     15      9      6      5      6      6      6      6      5      6      6.6      7.62      8.21      8.89      9.7     0.1 
h  8  1      8      8      8      8      8      8      8      8      8     12      5     10     11      7      7      6      7      8     10     11     11.9     11.20     10.84     10.04      8.4    -0.2 
g  8  2     -4     -4     -4     -4     -3     -3     -3     -3     -3     -8     -4     -6     -4     -4     -2     -1      0      0     -1     -6     -9.2    -11.73    -14.50    -16.78    -17.6    -0.1 
h  8  2    -14    -15    -15    -15    -15    -15    -15    -15    -14    -21    -22    -15    -14    -12    -15    -16    -18    -19    -19    -21    -21.5    -20.88    -20.03    -18.26    -15.3     0.6 
g  8  3     -9     -9     -9     -9     -9     -9     -9     -9    -10     -5     -1    -14    -11    -14    -13    -12    -11    -11    -10     -9     -7.9     -6.88     -5.59     -3.16     -0.5     0.4 
h  8  3      7      7      6      6      6      6      5      5      5    -12      0      5      7      9      6      4      4      5      6      8      8.5      9.83     11.83     13.18     12.8    -0.2 
g  8  4      1      1      1      2      2      2      2      1      1      9     11      6      2      0     -3     -8     -7     -9    -12    -14    -16.6    -18.11    -19.34    -20.56    -21.1    -0.1 
h  8  4    -13    -13    -13    -13    -14    -14    -14    -15    -15     -7    -21    -23    -18    -16    -17    -19    -22    -23    -22    -23    -21.5    -19.71    -17.41    -14.60    -11.7     0.5 
g  8  5      2      2      2      3      4      4      5      6      6      7     15     10     10      8      5      4      4      4      3      9      9.1     10.17     11.61     13.33     15.3     0.4 
h  8  5      5      5      5      5      5      5      5      5      5      2     -8      3      4      4      6      6      9     11     12     15     15.5     16.22     16.71     16.16     14.9    -0.3 
g  8  6     -9     -8     -8     -8     -7     -7     -6     -6     -5    -10    -13     -7     -5     -1      0      0      3      4      4      6      7.0      9.36     10.85     11.76     13.7     0.3 
h  8  6     16     16     16     16     17     17     18     18     19     18     17     23     23     24     21     18     16     14     12     11      8.9      7.61      6.96      5.69      3.6    -0.4 
g  8  7      5      5      5      6      6      7      8      8      9      7      5      6     10     11     11     10      6      4      2     -5     -7.9    -11.25    -14.05    -15.98    -16.5    -0.1 
h  8  7     -5     -5     -5     -5     -5     -5     -5     -5     -5      3     -4     -4      1     -3     -6    -10    -13    -15    -16    -16    -14.9    -12.76    -10.74     -9.10     -6.9     0.5 
g  8  8      8      8      8      8      8      8      8      7      7      2     -1      9      8      4      3      1     -1     -4     -6     -7     -7.0     -4.87     -3.54     -2.02     -0.3     0.4 
h  8  8    -18    -18    -18    -18    -19    -19    -19    -19    -19    -11    -17    -13    -20    -17    -16    -17    -15    -11    -10     -4     -2.1     -0.06      1.64      2.26      2.8     0.0 
g  9  0      8      8      8      8      8      8      8      8      8      5      3      4      4      8      8      7      5      5      4      4      5.0      5.58      5.50      5.33      5.0     0.0 
g  9  1     10     10     10     10     10     10     10     10     10    -21     -7      9      6     10     10     10     10     10      9      9      9.4      9.76      9.45      8.83      8.4     0.0 
h  9  1    -20    -20    -20    -20    -20    -20    -20    -20    -21    -27    -24    -11    -18    -22    -21    -21    -21    -21    -20    -20    -19.7    -20.11    -20.54    -21.77    -23.4     0.0 
g  9  2      1      1      1      1      1      1      1      1      1      1     -1     -4      0      2      2      2      1      1      1      3      3.0      3.58      3.45      3.02      2.9     0.0 
h  9  2     14     14     14     14     14     14     14     15     15     17     19     12     12     15     16     16     16     15     15     15     13.4     12.69     11.51     10.76     11.0     0.0 
g  9  3    -11    -11    -11    -11    -11    -11    -12    -12    -12    -11    -25     -5     -9    -13    -12    -12    -12    -12    -12    -10     -8.4     -6.94     -5.27     -3.22     -1.5     0.0 
h  9  3      5      5      5      5      5      5      5      5      5     29     12      7      2      7      6      7      9      9     11     12     12.5     12.67     12.75     11.74      9.8     0.0 
g  9  4     12     12     12     12     12     12     12     11     11      3     10      2      1     10     10     10      9      9      9      8      6.3      5.01      3.13      0.67     -1.1     0.0 
h  9  4     -3     -3     -3     -3     -3     -3     -3     -3     -3     -9      2      6      0     -4     -4     -4     -5     -6     -7     -6     -6.2     -6.72     -7.14     -6.74     -5.1     0.0 
g  9  5      1      1      1      1      1      1      1      1      1     16      5      4      4     -1     -1     -1     -3     -3     -4     -8     -8.9    -10.76    -12.38    -13.20    -13.2     0.0 
h  9  5     -2     -2     -2     -2     -2     -2     -2     -3     -3      4      2     -2     -3     -5     -5     -5     -6     -6     -7     -8     -8.4     -8.16     -7.42     -6.88     -6.3     0.0 
g  9  6     -2     -2     -2     -2     -2     -2     -2     -2     -2     -3     -5      1     -1     -1      0     -1     -1     -1     -2     -1     -1.5     -1.25     -0.76     -0.10      1.1     0.0 
h  9  6      8      8      8      8      9      9      9      9      9      9      8     10      9     10     10     10      9      9      9      8      8.4      8.10      7.97      7.79      7.8     0.0 
g  9  7      2      2      2      2      2      2      3      3      3     -4     -2      2     -2      5      3      4      7      7      7     10      9.3      8.76      8.43      8.68      8.8     0.0 
h  9  7     10     10     10     10     10     10     10     11     11      6      8      7      8     10     11     11     10      9      8      5      3.8      2.92      2.14      1.04      0.4     0.0 
g  9  8     -1      0      0      0      0      0      0      0      1     -3      3      2      3      1      1      1      2      1      1     -2     -4.3     -6.66     -8.42     -9.06     -9.3     0.0 
h  9  8     -2     -2     -2     -2     -2     -2     -2     -2     -2      1    -11     -6      0     -4     -2     -3     -6     -7     -7     -8     -8.2     -7.73     -6.08     -3.89     -1.4     0.0 
g  9  9     -1     -1     -1     -1     -1     -1     -2     -2     -2     -4      8      5     -1     -2     -1     -2     -5     -5     -6     -8     -8.2     -9.22    -10.08    -10.54    -11.9     0.0 
h  9  9      2      2      2      2      2      2      2      2      2      8     -7      5      5      1      1      1      2      2      2      3      4.8      6.01      7.01      8.44      9.6     0.0 
g 10  0     -3     -3     -3     -3     -3     -3     -3     -3     -3     -3     -8     -3      1     -2     -3     -3     -4     -4     -3     -3     -2.6     -2.17     -1.94     -2.01     -1.9     0.0 
g 10  1     -4     -4     -4     -4     -4     -4     -4     -4     -4     11      4     -5     -3     -3     -3     -3     -4     -4     -4     -6     -6.0     -6.12     -6.24     -6.26     -6.2     0.0 
h 10  1      2      2      2      2      2      2      2      2      2      5     13     -4      4      2      1      1      1      1      2      1      1.7      2.19      2.73      3.28      3.4     0.0 
g 10  2      2      2      2      2      2      2      2      2      2      1     -1     -1      4      2      2      2      2      3      2      2      1.7      1.42      0.89      0.17     -0.1     0.0 
h 10  2      1      1      1      1      1      1      1      1      1      1     -2      0      1      1      1      1      0      0      1      0      0.0      0.10     -0.10     -0.40     -0.2     0.0 
g 10  3     -5     -5     -5     -5     -5     -5     -5     -5     -5      2     13      2      0     -5     -5     -5     -5     -5     -5     -4     -3.1     -2.35     -1.07      0.55      1.7     0.0 
h 10  3      2      2      2      2      2      2      2      2      2    -20    -10     -8      0      2      3      3      3      3      3      4      4.0      4.46      4.71      4.55      3.6     0.0 
g 10  4     -2     -2     -2     -2     -2     -2     -2     -2     -2     -5     -4     -3     -1     -2     -1     -2     -2     -2     -2     -1     -0.5     -0.15     -0.16     -0.55     -0.9     0.0 
h 10  4      6      6      6      6      6      6      6      6      6     -1      2     -2      2      6      4      4      6      6      6      5      4.9      4.76      4.44      4.40      4.8     0.0 
g 10  5      6      6      6      6      6      6      6      6      6     -1      4      7      4      4      6      5      5      5      4      4      3.7      3.06      2.45      1.70      0.7     0.0 
h 10  5     -4     -4     -4     -4     -4     -4     -4     -4     -4     -6     -3     -4     -5     -4     -4     -4     -4     -4     -4     -5     -5.9     -6.58     -7.22     -7.92     -8.6     0.0 
g 10  6      4      4      4      4      4      4      4      4      4      8     12      4      6      4      4      4      3      3      3      2      1.0      0.29     -0.33     -0.67     -0.9     0.0 
h 10  6      0      0      0      0      0      0      0      0      0      6      6      1      1      0      0     -1      0      0      0     -1     -1.2     -1.01     -0.96     -0.61     -0.1     0.0 
g 10  7      0      0      0      0      0      0      0      0      0     -1      3     -2      1      0      1      1      1      1      1      2      2.0      2.06      2.13      2.13      1.9     0.0 
h 10  7     -2     -2     -2     -2     -2     -2     -2     -1     -1     -4     -3     -3     -1     -2     -1     -1     -1     -1     -2     -2     -2.9     -3.47     -3.95     -4.16     -4.3     0.0 
g 10  8      2      2      2      1      1      1      1      2      2     -3      2      6     -1      2      0      0      2      2      3      5      4.2      3.77      3.09      2.33      1.4     0.0 
h 10  8      4      4      4      4      4      4      4      4      4     -2      6      7      6      3      3      3      4      4      3      1      0.2     -0.86     -1.99     -2.85     -3.4     0.0 
g 10  9      2      2      2      2      3      3      3      3      3      5     10     -2      2      2      3      3      3      3      3      1      0.3     -0.21     -1.03     -1.80     -2.4     0.0 
h 10  9      0      0      0      0      0      0      0      0      0      0     11     -1      0      0      1      1      0      0     -1     -2     -2.2     -2.31     -1.97     -1.12     -0.1     0.0 
g 10 10      0      0      0      0      0      0      0      0      0     -2      3      0      0      0     -1     -1      0      0      0      0     -1.1     -2.09     -2.80     -3.59     -3.8     0.0 
h 10 10     -6     -6     -6     -6     -6     -6     -6     -6     -6     -2      8     -3     -7     -6     -4     -5     -6     -6     -6     -7     -7.4     -7.93     -8.31     -8.72     -8.8     0.0 
g 11  0      0      0      0      0      0      0      0      0      0      0      0      0      0      0      0      0      0      0      0      0      2.7      2.95      3.05      3.00      3.0     0.0 
g 11  1      0      0      0      0      0      0      0      0      0      0      0      0      0      0      0      0      0      0      0      0     -1.7     -1.60     -1.48     -1.40     -1.4     0.0 
h 11  1      0      0      0      0      0      0      0      0      0      0      0      0      0      0      0      0      0      0      0      0      0.1      0.26      0.13      0.00      0.0     0.0 
g 11  2      0      0      0      0      0      0      0      0      0      0      0      0      0      0      0      0      0      0      0      0     -1.9     -1.88     -2.03     -2.30     -2.5     0.0 
h 11  2      0      0      0      0      0      0      0      0      0      0      0      0      0      0      0      0      0      0      0      0      1.3      1.44      1.67      2.11      2.5     0.0 
g 11  3      0      0      0      0      0      0      0      0      0      0      0      0      0      0      0      0      0      0      0      0      1.5      1.44      1.65      2.08      2.3     0.0 
h 11  3      0      0      0      0      0      0      0      0      0      0      0      0      0      0      0      0      0      0      0      0     -0.9     -0.77     -0.66     -0.60     -0.6     0.0 
g 11  4      0      0      0      0      0      0      0      0      0      0      0      0      0      0      0      0      0      0      0      0     -0.1     -0.31     -0.51     -0.79     -0.9     0.0 
h 11  4      0      0      0      0      0      0      0      0      0      0      0      0      0      0      0      0      0      0      0      0     -2.6     -2.27     -1.76     -1.05     -0.4     0.0 
g 11  5      0      0      0      0      0      0      0      0      0      0      0      0      0      0      0      0      0      0      0      0      0.1      0.29      0.54      0.58      0.3     0.0 
h 11  5      0      0      0      0      0      0      0      0      0      0      0      0      0      0      0      0      0      0      0      0      0.9      0.90      0.85      0.76      0.6     0.0 
g 11  6      0      0      0      0      0      0      0      0      0      0      0      0      0      0      0      0      0      0      0      0     -0.7     -0.79     -0.79     -0.70     -0.7     0.0 
h 11  6      0      0      0      0      0      0      0      0      0      0      0      0      0      0      0      0      0      0      0      0     -0.7     -0.58     -0.39     -0.20     -0.2     0.0 
g 11  7      0      0      0      0      0      0      0      0      0      0      0      0      0      0      0      0      0      0      0      0      0.7      0.53      0.37      0.14     -0.1     0.0 
h 11  7      0      0      0      0      0      0      0      0      0      0      0      0      0      0      0      0      0      0      0      0     -2.8     -2.69     -2.51     -2.12     -1.7     0.0 
g 11  8      0      0      0      0      0      0      0      0      0      0      0      0      0      0      0      0      0      0      0      0      1.7      1.80      1.79      1.70      1.4     0.0 
h 11  8      0      0      0      0      0      0      0      0      0      0      0      0      0      0      0      0      0      0      0      0     -0.9     -1.08     -1.27     -1.44     -1.6     0.0 
g 11  9      0      0      0      0      0      0      0      0      0      0      0      0      0      0      0      0      0      0      0      0      0.1      0.16      0.12     -0.22     -0.6     0.0 
h 11  9      0      0      0      0      0      0      0      0      0      0      0      0      0      0      0      0      0      0      0      0     -1.2     -1.58     -2.11     -2.57     -3.0     0.0 
g 11 10      0      0      0      0      0      0      0      0      0      0      0      0      0      0      0      0      0      0      0      0      1.2      0.96      0.75      0.44      0.2     0.0 
h 11 10      0      0      0      0      0      0      0      0      0      0      0      0      0      0      0      0      0      0      0      0     -1.9     -1.90     -1.94     -2.01     -2.0     0.0 
g 11 11      0      0      0      0      0      0      0      0      0      0      0      0      0      0      0      0      0      0      0      0      4.0      3.99      3.75      3.49      3.1     0.0 
h 11 11      0      0      0      0      0      0      0      0      0      0      0      0      0      0      0      0      0      0      0      0     -0.9     -1.39     -1.86     -2.34     -2.6     0.0 
g 12  0      0      0      0      0      0      0      0      0      0      0      0      0      0      0      0      0      0      0      0      0     -2.2     -2.15     -2.12     -2.09     -2.0     0.0 
g 12  1      0      0      0      0      0      0      0      0      0      0      0      0      0      0      0      0      0      0      0      0     -0.3     -0.29     -0.21     -0.16     -0.1     0.0 
h 12  1      0      0      0      0      0      0      0      0      0      0      0      0      0      0      0      0      0      0      0      0     -0.4     -0.55     -0.87     -1.08     -1.2     0.0 
g 12  2      0      0      0      0      0      0      0      0      0      0      0      0      0      0      0      0      0      0      0      0      0.2      0.21      0.30      0.46      0.5     0.0 
h 12  2      0      0      0      0      0      0      0      0      0      0      0      0      0      0      0      0      0      0      0      0      0.3      0.23      0.27      0.37      0.5     0.0 
g 12  3      0      0      0      0      0      0      0      0      0      0      0      0      0      0      0      0      0      0      0      0      0.9      0.89      1.04      1.23      1.3     0.0 
h 12  3      0      0      0      0      0      0      0      0      0      0      0      0      0      0      0      0      0      0      0      0      2.5      2.38      2.13      1.75      1.4     0.0 
g 12  4      0      0      0      0      0      0      0      0      0      0      0      0      0      0      0      0      0      0      0      0     -0.2     -0.38     -0.63     -0.89     -1.2     0.0 
h 12  4      0      0      0      0      0      0      0      0      0      0      0      0      0      0      0      0      0      0      0      0     -2.6     -2.63     -2.49     -2.19     -1.8     0.0 
g 12  5      0      0      0      0      0      0      0      0      0      0      0      0      0      0      0      0      0      0      0      0      0.9      0.96      0.95      0.85      0.7     0.0 
h 12  5      0      0      0      0      0      0      0      0      0      0      0      0      0      0      0      0      0      0      0      0      0.7      0.61      0.49      0.27      0.1     0.0 
g 12  6      0      0      0      0      0      0      0      0      0      0      0      0      0      0      0      0      0      0      0      0     -0.5     -0.30     -0.11      0.10      0.3     0.0 
h 12  6      0      0      0      0      0      0      0      0      0      0      0      0      0      0      0      0      0      0      0      0      0.3      0.40      0.59      0.72      0.8     0.0 
g 12  7      0      0      0      0      0      0      0      0      0      0      0      0      0      0      0      0      0      0      0      0      0.3      0.46      0.52      0.54      0.5     0.0 
h 12  7      0      0      0      0      0      0      0      0      0      0      0      0      0      0      0      0      0      0      0      0      0.0      0.01      0.00     -0.09     -0.2     0.0 
g 12  8      0      0      0      0      0      0      0      0      0      0      0      0      0      0      0      0      0      0      0      0     -0.3     -0.35     -0.39     -0.37     -0.3     0.0 
h 12  8      0      0      0      0      0      0      0      0      0      0      0      0      0      0      0      0      0      0      0      0      0.0      0.02      0.13      0.29      0.6     0.0 
g 12  9      0      0      0      0      0      0      0      0      0      0      0      0      0      0      0      0      0      0      0      0     -0.4     -0.36     -0.37     -0.43     -0.5     0.0 
h 12  9      0      0      0      0      0      0      0      0      0      0      0      0      0      0      0      0      0      0      0      0      0.3      0.28      0.27      0.23      0.2     0.0 
g 12 10      0      0      0      0      0      0      0      0      0      0      0      0      0      0      0      0      0      0      0      0     -0.1      0.08      0.21      0.22      0.1     0.0 
h 12 10      0      0      0      0      0      0      0      0      0      0      0      0      0      0      0      0      0      0      0      0     -0.9     -0.87     -0.86     -0.89     -0.9     0.0 
g 12 11      0      0      0      0      0      0      0      0      0      0      0      0      0      0      0      0      0      0      0      0     -0.2     -0.49     -0.77     -0.94     -1.1     0.0 
h 12 11      0      0      0      0      0      0      0      0      0      0      0      0      0      0      0      0      0      0      0      0     -0.4     -0.34     -0.23     -0.16      0.0     0.0 
g 12 12      0      0      0      0      0      0      0      0      0      0      0      0      0      0      0      0      0      0      0      0     -0.4     -0.08      0.04     -0.03     -0.3     0.0 
h 12 12      0      0      0      0      0      0      0      0      0      0      0      0      0      0      0      0      0      0      0      0      0.8      0.88      0.87      0.72      0.5     0.0 
g 13  0      0      0      0      0      0      0      0      0      0      0      0      0      0      0      0      0      0      0      0      0     -0.2     -0.16     -0.09     -0.02      0.1     0.0 
g 13  1      0      0      0      0      0      0      0      0      0      0      0      0      0      0      0      0      0      0      0      0     -0.9     -0.88     -0.89     -0.92     -0.9     0.0 
h 13  1      0      0      0      0      0      0      0      0      0      0      0      0      0      0      0      0      0      0      0      0     -0.9     -0.76     -0.87     -0.88     -0.9     0.0 
g 13  2      0      0      0      0      0      0      0      0      0      0      0      0      0      0      0      0      0      0      0      0      0.3      0.30      0.31      0.42      0.5     0.0 
h 13  2      0      0      0      0      0      0      0      0      0      0      0      0      0      0      0      0      0      0      0      0      0.2      0.33      0.30      0.49      0.6     0.0 
g 13  3      0      0      0      0      0      0      0      0      0      0      0      0      0      0      0      0      0      0      0      0      0.1      0.28      0.42      0.63      0.7     0.0 
h 13  3      0      0      0      0      0      0      0      0      0      0      0      0      0      0      0      0      0      0      0      0      1.8      1.72      1.66      1.56      1.4     0.0 
g 13  4      0      0      0      0      0      0      0      0      0      0      0      0      0      0      0      0      0      0      0      0     -0.4     -0.43     -0.45     -0.42     -0.3     0.0 
h 13  4      0      0      0      0      0      0      0      0      0      0      0      0      0      0      0      0      0      0      0      0     -0.4     -0.54     -0.59     -0.50     -0.4     0.0 
g 13  5      0      0      0      0      0      0      0      0      0      0      0      0      0      0      0      0      0      0      0      0      1.3      1.18      1.08      0.96      0.8     0.0 
h 13  5      0      0      0      0      0      0      0      0      0      0      0      0      0      0      0      0      0      0      0      0     -1.0     -1.07     -1.14     -1.24     -1.3     0.0 
g 13  6      0      0      0      0      0      0      0      0      0      0      0      0      0      0      0      0      0      0      0      0     -0.4     -0.37     -0.31     -0.19      0.0     0.0 
h 13  6      0      0      0      0      0      0      0      0      0      0      0      0      0      0      0      0      0      0      0      0     -0.1     -0.04     -0.07     -0.10     -0.1     0.0 
g 13  7      0      0      0      0      0      0      0      0      0      0      0      0      0      0      0      0      0      0      0      0      0.7      0.75      0.78      0.81      0.8     0.0 
h 13  7      0      0      0      0      0      0      0      0      0      0      0      0      0      0      0      0      0      0      0      0      0.7      0.63      0.54      0.42      0.3     0.0 
g 13  8      0      0      0      0      0      0      0      0      0      0      0      0      0      0      0      0      0      0      0      0     -0.4     -0.26     -0.18     -0.13      0.0     0.0 
h 13  8      0      0      0      0      0      0      0      0      0      0      0      0      0      0      0      0      0      0      0      0      0.3      0.21      0.10     -0.04     -0.1     0.0 
g 13  9      0      0      0      0      0      0      0      0      0      0      0      0      0      0      0      0      0      0      0      0      0.3      0.35      0.38      0.38      0.4     0.0 
h 13  9      0      0      0      0      0      0      0      0      0      0      0      0      0      0      0      0      0      0      0      0      0.6      0.53      0.49      0.48      0.5     0.0 
g 13 10      0      0      0      0      0      0      0      0      0      0      0      0      0      0      0      0      0      0      0      0     -0.1     -0.05      0.02      0.08      0.1     0.0 
h 13 10      0      0      0      0      0      0      0      0      0      0      0      0      0      0      0      0      0      0      0      0      0.3      0.38      0.44      0.48      0.5     0.0 
g 13 11      0      0      0      0      0      0      0      0      0      0      0      0      0      0      0      0      0      0      0      0      0.4      0.41      0.42      0.46      0.5     0.0 
h 13 11      0      0      0      0      0      0      0      0      0      0      0      0      0      0      0      0      0      0      0      0     -0.2     -0.22     -0.25     -0.30     -0.4     0.0 
g 13 12      0      0      0      0      0      0      0      0      0      0      0      0      0      0      0      0      0      0      0      0      0.0     -0.10     -0.26     -0.35     -0.5     0.0 
h 13 12      0      0      0      0      0      0      0      0      0      0      0      0      0      0      0      0      0      0      0      0     -0.5     -0.57     -0.53     -0.43     -0.4     0.0 
g 13 13      0      0      0      0      0      0      0      0      0      0      0      0      0      0      0      0      0      0      0      0      0.1     -0.18     -0.26     -0.36     -0.4     0.0 
h 13 13      0      0      0      0      0      0      0      0      0      0      0      0      0      0      0      0      0      0      0      0     -0.9     -0.82     -0.79     -0.71     -0.6     0.0 
