# Supplementary material for: Excursions in the Bayesian treatment of model error
Source: PLoS One. 2023 Jun 2;18(6):e0286624. doi: 10.1371/journal.pone.0286624 (PMC10237458; doi:10.1371/journal.pone.0286624)
Supplement: S1 Data — The file suporting_information.zip contains the MATLAB code and the synthetic data that was used to produce all the figures in this manuscript. (ZIP) [file pone.0286624.s001.zip › Figure1/m_map/private/mp_conic.m]

function [X,Y,vals,labI]=mp_conic(optn,varargin)
% MP_CONIC  Conic projections
%           This function should not be used directly; instead it is
%           is accessed by various high-level functions named M_*.

% Rich Pawlowicz (rich@ocgy.ubc.ca) 2/Apr/1997
%
% This software is provided "as is" without warranty of any kind. But
% it's mine, so you can't sell it.
%
% Mathematical formulas for the projections and their inverses are taken from
%
%      Snyder, John P., Map Projections used by the US Geological Survey, 
%      Geol. Surv. Bull. 1532, 2nd Edition, USGPO, Washington D.C., 1983.
%
% These are  conic projections with two standard parallels, useful
% for showing limited areas at mid-latitudes.
%    Albers equal-area - has an equal-area property
%    Lambert conformal - is conformal
%
%  7/6/99 - fixed tendency to re-define .ulongs if .clong set by user
%  3/4/02 - added error if parallels are equidistant from equator (i.e. not conic projection really)
%  24/10/08 - added ellipsoidal earth computations for lambert conformal conic projection
%  16/10/09 - added ellipsoidal earth computations for albers conic projection
%  06/03/17 - changed 'false_origin' to 'origin' as option name, also it
%             didn't work correctly with the 'normal' spheroid so this was
%             fixed, AND changed the default parallels so they were at 25%
%             and 75% limits instead of being a single parallel at the
%             center to prevent blowups with the albers ellipsoidal
%             projection AND made it work with SPHERE ellipsoid.
%  02/10/19 - fixed minor bug, could not set rectbox to 'off' properly (thanks Brian M.)

global MAP_PROJECTION MAP_VAR_LIST

MAP_ELLIP=mc_ellips;

name={'Albers Equal-Area Conic','Lambert Conformal Conic'};

pi180=pi/180;

switch optn

  case 'name'

     X=name;

  case {'usage','set'}

     m_names=fieldnames(MAP_ELLIP);

     X=char({['     ''' varargin{1} ''''],...
              '     <,''lon<gitude>'',[min max]>',...
              '     <,''lat<itude>'',[min max]>',...
              '     <,''clo<ngitude>'',value>',...
              '     <,''par<allels>'',[lat1 lat2]>',...
              '     <,''rec<tbox>'', ( ''on'' | ''off'' )>',...
              '     <,''ell<ipsoid>'', one of',...
    reshape(sprintf('         %6s',m_names{:}),15,length(m_names))',...
        '                               >',...
	      '     <,''ori<gin>'', [long lat]>'});

  case 'get'

     X=char([' Projection: ' MAP_PROJECTION.name '  (function: ' MAP_PROJECTION.routine ')'],...
            [' longitudes: ' num2str(MAP_VAR_LIST.ulongs) ' (centered at ' num2str(MAP_VAR_LIST.clong) ')'],...
            [' latitudes: ' num2str(MAP_VAR_LIST.ulats) ],...
            [' standard parallels: ' num2str(MAP_VAR_LIST.parallels) ],...
            [' Rectangular border: ' MAP_VAR_LIST.rectbox ],...
            [' ellipsoid: ' MAP_VAR_LIST.ellipsoid ],...
            [' origin: ' num2str(MAP_VAR_LIST.origin) ]);

  case 'initialize'

    MAP_VAR_LIST=[];
    MAP_PROJECTION.name=varargin{1};
    MAP_VAR_LIST.ulongs=[-180 -50];
    MAP_VAR_LIST.ulats=[10 85];
    MAP_VAR_LIST.parallels=NaN;
    MAP_VAR_LIST.clong=NaN;
    MAP_VAR_LIST.origin=NaN;
    MAP_VAR_LIST.rectbox='off';
    MAP_VAR_LIST.ellipsoid = 'normal';
    MAP_VAR_LIST.aussiemode=false;
    k=2;longs_def=0;
    while k<length(varargin)
      switch varargin{k}(1:3)
         case 'lon'
           MAP_VAR_LIST.ulongs=varargin{k+1}(:)';longs_def=1;
           if MAP_VAR_LIST.ulongs(1)>MAP_VAR_LIST.ulongs(2)
              MAP_VAR_LIST.ulongs=MAP_VAR_LIST.ulongs([2 1]);
           end
         case 'clo'
           MAP_VAR_LIST.clong=varargin{k+1};
         case 'lat'
           MAP_VAR_LIST.ulats=varargin{k+1}(:)';
         case 'par'
           MAP_VAR_LIST.parallels=varargin{k+1};
         case 'rec'
             switch lower(varargin{k+1}(1:2))
                 case {'on','bo'}
                    MAP_VAR_LIST.rectbox='on';
                 case 'of'
                    MAP_VAR_LIST.rectbox='off';
                 otherwise
                     error(['m_proj: Unrecognized box option: ' varargin{k+1}]);
             end
         case 'ell'
           MAP_VAR_LIST.ellipsoid=varargin{k+1};
         case 'ori'
           MAP_VAR_LIST.origin=varargin{k+1};
         case 'fal'
           error(' FALSE_ORIGIN option has been renamed to ORIGIN - Change your m_proj call! ');
	 case 'aus'  % aussiemode - my joke
	   if strcmp(varargin{k+1},'on')
	     MAP_VAR_LIST.aussiemode=true;
	   end   
         otherwise
           disp(['Unknown option: ' varargin{k}]);
      end
       k=k+2;
    end
    if isnan(MAP_VAR_LIST.clong)
      if isnan(MAP_VAR_LIST.origin)
         MAP_VAR_LIST.clong=mean(MAP_VAR_LIST.ulongs); 
      else
         MAP_VAR_LIST.clong=MAP_VAR_LIST.origin(1);
      end 	 
    elseif  ~longs_def
        MAP_VAR_LIST.ulongs=MAP_VAR_LIST.clong+[-180 180];  
    end
    if isnan(MAP_VAR_LIST.parallels), MAP_VAR_LIST.parallels=mean(MAP_VAR_LIST.ulats)*[1 1]+diff(MAP_VAR_LIST.ulats)*[-1/6 1/6]; end % change default mar/2017
    if isnan(MAP_VAR_LIST.origin), MAP_VAR_LIST.origin=[MAP_VAR_LIST.clong mean(MAP_VAR_LIST.parallels)]; end

    MAP_VAR_LIST.rlongs=MAP_VAR_LIST.ulongs*pi180;
    MAP_VAR_LIST.rlats=MAP_VAR_LIST.ulats*pi180;
    MAP_VAR_LIST.rparallels=MAP_VAR_LIST.parallels*pi180;
    MAP_VAR_LIST.rorigin=MAP_VAR_LIST.origin*pi180;

    MAP_VAR_LIST.ellip=getfield(MAP_ELLIP,MAP_VAR_LIST.ellipsoid);
    
    % These are constants used by the projection formulas

    switch MAP_PROJECTION.name
      case name(1)
        if MAP_VAR_LIST.ellip(2)==0 % spherical
           MAP_VAR_LIST.n=sum(sin(MAP_VAR_LIST.rparallels))/2;
           if MAP_VAR_LIST.n==0
               error('Your parallels are equidistant from the equator - use a cylindrical projection!'); 
           end
           MAP_VAR_LIST.C=cos(MAP_VAR_LIST.rparallels(1)).^2+2*MAP_VAR_LIST.n*sin(MAP_VAR_LIST.rparallels(1));
           MAP_VAR_LIST.rho0=MAP_VAR_LIST.ellip(1)*sqrt(MAP_VAR_LIST.C-2*MAP_VAR_LIST.n*sin( MAP_VAR_LIST.rorigin(2)   ))/MAP_VAR_LIST.n;
        else
 	       e=sqrt(2*MAP_VAR_LIST.ellip(2)-MAP_VAR_LIST.ellip(2)^2);
	       m12=cos(MAP_VAR_LIST.rparallels)./sqrt(1-(e.*sin(MAP_VAR_LIST.rparallels)).^2);
	       q12=(1-e.^2)*(sin(MAP_VAR_LIST.rparallels)./(1-(e.*sin(MAP_VAR_LIST.rparallels)).^2) - ...
	            1./(2*e)*log((1-e.*sin(MAP_VAR_LIST.rparallels))./(1+e.*sin(MAP_VAR_LIST.rparallels))) );
	       q0= (1-e.^2)*(sin(MAP_VAR_LIST.rorigin(2))./(1-(e.*sin(MAP_VAR_LIST.rorigin(2))).^2) - ...
	            1./(2*e)*log((1-e.*sin(MAP_VAR_LIST.rorigin(2)))./(1+e.*sin(MAP_VAR_LIST.rorigin(2)))) );
           if diff( MAP_VAR_LIST.rparallels )==0
	          MAP_VAR_LIST.n=sin(MAP_VAR_LIST.rparallels(1));
           else
	          MAP_VAR_LIST.n=-diff(m12.^2)/diff(q12);
           end
	       MAP_VAR_LIST.C=m12(1).^2 + MAP_VAR_LIST.n.*q12(1);
	       MAP_VAR_LIST.rho0=MAP_VAR_LIST.ellip(1)*sqrt(MAP_VAR_LIST.C-MAP_VAR_LIST.n*q0)/MAP_VAR_LIST.n;	
        end
      case name(2)
        if strcmp(MAP_VAR_LIST.ellipsoid,'normal')
           if diff(MAP_VAR_LIST.parallels)==0
             MAP_VAR_LIST.n=sin(MAP_VAR_LIST.rparallels(1));
           else
             MAP_VAR_LIST.n=-diff(log(cos(MAP_VAR_LIST.rparallels)))/diff(log(tan(MAP_VAR_LIST.rparallels/2+pi/4)));
           end
           MAP_VAR_LIST.F=cos(MAP_VAR_LIST.rparallels(1))/MAP_VAR_LIST.n* ...
                	  tan(pi/4+MAP_VAR_LIST.rparallels(1)/2).^MAP_VAR_LIST.n;
           MAP_VAR_LIST.rho0=MAP_VAR_LIST.F/tan(pi/4+ MAP_VAR_LIST.rorigin(2)/2).^MAP_VAR_LIST.n;
        else
 	      e=sqrt(2*MAP_VAR_LIST.ellip(2)-MAP_VAR_LIST.ellip(2)^2);
	      m12=cos(MAP_VAR_LIST.rparallels)./sqrt(1-(e.*sin(MAP_VAR_LIST.rparallels)).^2);
	      t12=tan(pi/4-MAP_VAR_LIST.rparallels/2)./( (1-e*sin(MAP_VAR_LIST.rparallels))./(1+e*sin(MAP_VAR_LIST.rparallels)) ).^(e/2);
	      tF=tan(pi/4-MAP_VAR_LIST.rorigin(2)/2)./( (1-e*sin(MAP_VAR_LIST.rorigin(2)))./(1+e*sin(MAP_VAR_LIST.rorigin(2))) ).^(e/2);
	      if diff(MAP_VAR_LIST.rparallels)==0
	         MAP_VAR_LIST.n=sin(MAP_VAR_LIST.rparallels(1));
          else   
             MAP_VAR_LIST.n=diff(log(m12))/diff(log(t12));
          end   
	      MAP_VAR_LIST.F=m12(1)/MAP_VAR_LIST.n/t12(1).^MAP_VAR_LIST.n;
	      MAP_VAR_LIST.rho0=MAP_VAR_LIST.ellip(1)*MAP_VAR_LIST.F*tF.^MAP_VAR_LIST.n;
        end  
    end

    % check for a valid ellipsoid. if not, use the normalized sphere
    
    if ~isfield(MAP_ELLIP,MAP_VAR_LIST.ellipsoid)
       MAP_VAR_LIST.ellipsoid = 'normal';
    end

    % Get X/Y and (if we are in a box) update the lat/long limits.

    mu_util('xylimits');
    if strcmp(MAP_VAR_LIST.rectbox,'on'),  mu_util('lllimits'); end


  case 'll2xy'

    long=varargin{1};
    lat=varargin{2};
    vals=zeros(size(long));
    
    % Clip out-of-range values (lat/long box)
    
    if ~strcmp(MAP_VAR_LIST.rectbox,'on') && ~strcmp(varargin{4},'off')
        vals=vals | long<=MAP_VAR_LIST.longs(1)+eps*10 | long>=MAP_VAR_LIST.longs(2)-eps*10 | ...
	              lat<=MAP_VAR_LIST.lats(1)+eps*10 |   lat>=MAP_VAR_LIST.lats(2)-eps*10;
        [long,lat]=mu_util('clip',varargin{4},long,MAP_VAR_LIST.longs(1),long<MAP_VAR_LIST.longs(1),lat);
        [long,lat]=mu_util('clip',varargin{4},long,MAP_VAR_LIST.longs(2),long>MAP_VAR_LIST.longs(2),lat);
        [lat,long]=mu_util('clip',varargin{4},lat,MAP_VAR_LIST.lats(1),lat<MAP_VAR_LIST.lats(1),long);
        [lat,long]=mu_util('clip',varargin{4},lat,MAP_VAR_LIST.lats(2),lat>MAP_VAR_LIST.lats(2),long);
    end

    switch MAP_PROJECTION.name
      case name(1)  
        if MAP_VAR_LIST.ellip(2)==0   % spherical
           rho=MAP_VAR_LIST.ellip(1)*sqrt(MAP_VAR_LIST.C-2*MAP_VAR_LIST.n*sin(lat*pi180))/MAP_VAR_LIST.n;
        else
	       e=sqrt(2*MAP_VAR_LIST.ellip(2)-MAP_VAR_LIST.ellip(2)^2);
	       q= (1-e.^2)*(sin(lat*pi180)./(1-(e.*sin(lat*pi180)).^2) - ...
	            1./(2*e)*log((1-e.*sin(lat*pi180))./(1+e.*sin(lat*pi180))) );
	       rho=MAP_VAR_LIST.ellip(1)*sqrt(MAP_VAR_LIST.C-MAP_VAR_LIST.n*q)/MAP_VAR_LIST.n;
        end  
      case name(2)
        if strcmp(MAP_VAR_LIST.ellipsoid,'normal')
           lat(lat==-90)=-89.999; % Prevents /0 problems in next line
           rho=MAP_VAR_LIST.F ./ tan(pi/4+lat*pi180/2).^MAP_VAR_LIST.n;
        else
	       e=sqrt(2*MAP_VAR_LIST.ellip(2)-MAP_VAR_LIST.ellip(2)^2);
	       t=tan(pi/4-lat*pi180/2)./( (1-e*sin(lat*pi180))./(1+e*sin(lat*pi180)) ).^(e/2);
	       rho=MAP_VAR_LIST.ellip(1)*MAP_VAR_LIST.F*t.^MAP_VAR_LIST.n;
        end 
    end
    theta=MAP_VAR_LIST.n*(long-MAP_VAR_LIST.origin(1))*pi180;

    X=real(rho.*sin(theta));    
    Y=real(MAP_VAR_LIST.rho0-rho.*cos(theta));

    % Clip out-of-range values (rectangular box)

    if strcmp(MAP_VAR_LIST.rectbox,'on') && ~strcmp(varargin{4},'off')
        vals= vals | X<=MAP_VAR_LIST.xlims(1)+eps*10 | X>=MAP_VAR_LIST.xlims(2)-eps*10 | ...
                     Y<=MAP_VAR_LIST.ylims(1)+eps*10 | Y>=MAP_VAR_LIST.ylims(2)-eps*10;
        [X,Y]=mu_util('clip',varargin{4},X,MAP_VAR_LIST.xlims(1),X<MAP_VAR_LIST.xlims(1),Y);
        [X,Y]=mu_util('clip',varargin{4},X,MAP_VAR_LIST.xlims(2),X>MAP_VAR_LIST.xlims(2),Y);
        [Y,X]=mu_util('clip',varargin{4},Y,MAP_VAR_LIST.ylims(1),Y<MAP_VAR_LIST.ylims(1),X);
        [Y,X]=mu_util('clip',varargin{4},Y,MAP_VAR_LIST.ylims(2),Y>MAP_VAR_LIST.ylims(2),X);
    end
    if MAP_VAR_LIST.aussiemode, Y=-Y; X=-X; end


  case 'xy2ll'

    pi180=pi/180; 
    
    if MAP_VAR_LIST.aussiemode, varargin{2}=-varargin{2}; varargin{1}=-varargin{1}; end
    switch MAP_PROJECTION.name
      case name(1)   
        rho=sqrt(varargin{1}.^2+(MAP_VAR_LIST.rho0-varargin{2}).^2);
        theta=atan(varargin{1}./(MAP_VAR_LIST.rho0-varargin{2}));
        if  MAP_VAR_LIST.ellip(2)==0
           Y=asin((MAP_VAR_LIST.C-(rho*MAP_VAR_LIST.n/MAP_VAR_LIST.ellip(1)).^2)/(2*MAP_VAR_LIST.n))/pi180;
        else
	       e=sqrt(2*MAP_VAR_LIST.ellip(2)-MAP_VAR_LIST.ellip(2)^2);
           q=(MAP_VAR_LIST.C - (rho.*MAP_VAR_LIST.n/MAP_VAR_LIST.ellip(1)).^2)./MAP_VAR_LIST.n;	  
	       % Y is computed iteratively
	       Y=asin(q/2);
	       for k=1:4
	          Y=Y+(1-(e.*sin(Y)).^2).^2./(2*cos(Y)).*( q./(1-e.^2) - sin(Y)./(1-(e.*sin(Y)).^2) + ...
	             1./(2*e)*log( (1-e*sin(Y))./(1+e*sin(Y)) ) );
           end
	       Y=Y/pi180; 
        end
        % The pole is an arc in this projection, so for points inside that
        % arc there is no inverse. If so, the math above can return complex
        % values - instead set these to NaN
        if ~isreal(Y)
           Y(imag(Y)>1e-7)=NaN;
           Y=real(Y); 
        end
        
      case name(2)
        rho=sign(MAP_VAR_LIST.n)*sqrt(varargin{1}.^2+(MAP_VAR_LIST.rho0-varargin{2}).^2);
        theta=atan(varargin{1}./(MAP_VAR_LIST.rho0-varargin{2}));
	    if strcmp(MAP_VAR_LIST.ellipsoid,'normal')
           Y=(2*atan((MAP_VAR_LIST.F./rho).^(1/MAP_VAR_LIST.n))-pi/2)/pi180;
        else
	       e=sqrt(2*MAP_VAR_LIST.ellip(2)-MAP_VAR_LIST.ellip(2)^2);
	       tp=(rho./MAP_VAR_LIST.ellip(1)/MAP_VAR_LIST.F).^(1./MAP_VAR_LIST.n);
	       % Y is computed iteratively
	       Y=pi/2 - 2*atan(tp);
	       for k=1:4
	         Y=pi/2 - 2*atan(tp.*((1-e*sin(Y))./(1+e*sin(Y))).^(e/2) );
           end  
	       Y=Y/pi180;
        end   
    end
    % Clip out-of-range values (lat/long box)
    X=MAP_VAR_LIST.origin(1)+(theta/MAP_VAR_LIST.n)/pi180;

  case 'xgrid'
   
    [X,Y,vals,labI]=mu_util('xgrid',MAP_VAR_LIST.longs,MAP_VAR_LIST.lats,varargin{1},3,varargin{2:3});

  case 'ygrid'
   
    [X,Y,vals,labI]=mu_util('ygrid',MAP_VAR_LIST.lats,MAP_VAR_LIST.longs,varargin{1},31,varargin{2:3});

  case 'box'

    [X,Y]=mu_util('box',31);
        
end
