# Supplementary material for: Excursions in the Bayesian treatment of model error
Source: PLoS One. 2023 Jun 2;18(6):e0286624. doi: 10.1371/journal.pone.0286624 (PMC10237458; doi:10.1371/journal.pone.0286624)
Supplement: S1 Data — The file suporting_information.zip contains the MATLAB code and the synthetic data that was used to produce all the figures in this manuscript. (ZIP) [file pone.0286624.s001.zip › Figure1/m_map/private/mp_tmerc.m]

function  [X,Y,vals,labI]=mp_tmerc(optn,varargin)
% MP_TMERC   Transverse Mercator projection
%           This function should not be used directly; instead it is
%           is accessed by various high-level functions named M_*.


% Rich Pawlowicz (rich@ocgy.ubc.ca) 2/Apr/1997
%
% This software is provided "as is" without warranty of any kind. But
% it's mine, so you can't sell it.
%
% Mathematical formulas for the projections and their inverses are taken from
%
%      Snyder, John P., Map Projections used by the US Geological Survey, 
%      Geol. Surv. Bull. 1532, 2nd Edition, USGPO, Washington D.C., 1983.
%
% It was handy to include both the TM (a cylindrical projection) and the
% so-called "pseudo-cylindrical" sinusoidal projection here, and since we have
% the sinusoidal, I started including the other "global" projections like the hammer.
%
% Transverse Mercator - cylindrical conformal
% Sinusoidal - cylindrical equal-area
% Gall-Peters - an area-conserving rectangular projection.
% Hammer-Aitoff - another equal-area projection (for global pics)

% 7/2/98 - Added defaults for Sinusoidal projection
% 15/4/98 - Gall-Peters projection
% 8/8/98 - Hammer-Aitoff
% 17/8/98 - Mollweide projection.
%  7/6/99 - fixed tendency to re-define .ulongs if .clong set by user
% Mar/26/04 - 'varagin' to 'varargin' bug fixed (thanks to John Douglas)
% Jan/10/08  - Robinson projection
% May/17/12   - some fixes to Mollweide projection
% DEc/11/14  - 'clon' fixed to 'clong' in Robinson projection - thanks R. Watteaux.

global MAP_PROJECTION MAP_VAR_LIST

name={'Transverse Mercator','Sinusoidal','Gall-Peters','Hammer-Aitoff','Mollweide','Robinson'};

pi180=pi/180;

% Table of scaling values needed for Robinson projection
% copied from the wikipedia entry for the robinson projection
Robscal=[...
00 	1.0000 	0.0000;
05 	0.9986 	0.0620;
10 	0.9954 	0.1240;
15 	0.9900 	0.1860;
20 	0.9822 	0.2480;
25 	0.9730 	0.3100;
30 	0.9600 	0.3720;
35 	0.9427 	0.4340;
40 	0.9216 	0.4958;
45 	0.8962 	0.5571;
50 	0.8679 	0.6176;
55 	0.8350 	0.6769;
60 	0.7986 	0.7346;
65 	0.7597 	0.7903;
70 	0.7186 	0.8435;
75 	0.6732 	0.8936;
80 	0.6213 	0.9394;
85 	0.5722 	0.9761;
90 	0.5322 	1.0000];
Robscal(:,3)=Robscal(:,3)*0.5072;
Robscal_o=[flipud(Robscal) ; Robscal(2:end,:).*repmat([-1 1 -1],18,1) ];
% Use splines to interpolate this to many more points - then we can use
% linear interpolate below and both the forward and reverse maps will be identical
Robscal=[-90:.05:90]';
Robscal(:,2)=interp1(Robscal_o(:,1),Robscal_o(:,2),Robscal(:,1));
Robscal(:,3)=interp1(Robscal_o(:,1),Robscal_o(:,3),Robscal(:,1));


switch optn

  case 'name'

     X=name;

  case {'usage','set'}

     X=char({['     ''' varargin{1} ''''],...
              '     <,''lon<gitude>'',[min max]>',...
              '     <,''lat<itude>'',[min max]>',...
              '     <,''clo<ngitude>'',value>',...
              '     <,''rec<tbox>'', ( ''on'' | ''off'' )>'});

  case 'get'

     X=char([' Projection: ' MAP_PROJECTION.name '  (function: ' MAP_PROJECTION.routine ')'],...
            [' longitudes: ' num2str(MAP_VAR_LIST.ulongs) ' (centered at ' num2str(MAP_VAR_LIST.clong) ')'],...
            [' latitudes: ' num2str(MAP_VAR_LIST.ulats) ],...
            [' Rectangular border: ' MAP_VAR_LIST.rectbox ]); 

  case 'initialize'

    MAP_VAR_LIST=[];
    MAP_PROJECTION.name=varargin{1};
    switch MAP_PROJECTION.name
      case name(1)
        MAP_VAR_LIST.ulongs=[-125 -122];
        MAP_VAR_LIST.ulats=[47 51];
      case name(2)
        MAP_VAR_LIST.ulongs=[-90 30];
        MAP_VAR_LIST.ulats=[-65 65];
      case name(3)
        MAP_VAR_LIST.ulongs=[30 390];
        MAP_VAR_LIST.ulats=[-65 65];
      case {name{4},name{5}}
        MAP_VAR_LIST.ulongs=[-300 60];
        MAP_VAR_LIST.ulats=[-90 90];
      case {name{6}}
        MAP_VAR_LIST.ulongs=[-180 180];
        MAP_VAR_LIST.ulats=[-90 90];
    end
    MAP_VAR_LIST.clong=NaN;
    MAP_VAR_LIST.rectbox='off';
    MAP_VAR_LIST.ellipsoid='normal';
    MAP_VAR_LIST.aussiemode=false;
    k=2;longs_def=0;
    while k<length(varargin)
      switch varargin{k}(1:3)
         case 'lon'
           MAP_VAR_LIST.ulongs=varargin{k+1}(:)';longs_def=1;
         case 'clo'
           MAP_VAR_LIST.clong=varargin{k+1};
         case 'lat'
           MAP_VAR_LIST.ulats=varargin{k+1}(:)';
         case 'rec'
           MAP_VAR_LIST.rectbox=varargin{k+1};
	 case 'aus' % aussiemode - my joke
	   if strcmp(varargin{k+1},'on')
	     MAP_VAR_LIST.aussiemode=true;
	   end   
         otherwise
           disp(['Unknown option: ' varargin{k}]);
      end
       k=k+2;
    end
    if isnan(MAP_VAR_LIST.clong),  MAP_VAR_LIST.clong=mean(MAP_VAR_LIST.ulongs); 
    elseif ~longs_def, MAP_VAR_LIST.ulongs=MAP_VAR_LIST.clong+[-180 180];   end
    
    MAP_VAR_LIST.clat=mean(MAP_VAR_LIST.ulats);
   
    % Get X/Y and (if rectboxs are desired) recompute lat/long limits.

    mu_util('xylimits');
    if strcmp(MAP_VAR_LIST.rectbox,'on'), mu_util('lllimits'); end

  case 'll2xy'

    long=varargin{1};
    lat=varargin{2};
    vals=zeros(size(long));

    % Clip out-of-range values (lat/long boxes)
    
    if  strcmp(MAP_VAR_LIST.rectbox,'off') && ~strcmp(varargin{4},'off')
        vals=vals | long<=MAP_VAR_LIST.longs(1)+eps*10 | long>=MAP_VAR_LIST.longs(2)-eps*10 | ...
	              lat<=MAP_VAR_LIST.lats(1)+eps*10 |   lat>=MAP_VAR_LIST.lats(2)-eps*10;
        [long,lat]=mu_util('clip',varargin{4},long,MAP_VAR_LIST.longs(1),long<MAP_VAR_LIST.longs(1),lat);
        [long,lat]=mu_util('clip',varargin{4},long,MAP_VAR_LIST.longs(2),long>MAP_VAR_LIST.longs(2),lat);
        [lat,long]=mu_util('clip',varargin{4},lat,MAP_VAR_LIST.lats(1),lat<MAP_VAR_LIST.lats(1),long);
        [lat,long]=mu_util('clip',varargin{4},lat,MAP_VAR_LIST.lats(2),lat>MAP_VAR_LIST.lats(2),long);
    end

    switch MAP_PROJECTION.name
      case name(1)
        B=cos(lat*pi180).*sin((long-MAP_VAR_LIST.clong)*pi180);
        X=atanh(B);
        Y=atan2(tan(lat*pi180),cos((long-MAP_VAR_LIST.clong)*pi180)) - MAP_VAR_LIST.clat*pi180;
      case name(2)
        Y=lat*pi180;
        X=pi180*(long-MAP_VAR_LIST.clong).*cos(Y)+MAP_VAR_LIST.clong*pi180;
      case name(3)
        X=pi180*(long-MAP_VAR_LIST.clong)*cos(45*pi180);
        Y=sin(lat*pi180)/cos(45*pi180);
      case name(4)
        z=sqrt((1+cos(lat*pi180).*cos((long-MAP_VAR_LIST.clong)*(pi180/2)))/2);
        X=2*cos(lat*pi180).*sin((long-MAP_VAR_LIST.clong)*(pi180/2))./z;
        Y=sin(lat*pi180)./z;
      case name(5)
        
        % Have to use interative scheme to get intermediate variable "theta".
	%   cos(theta) changed to cos(2*theta) -thanks Zhigang Xu! Dec 2006.
	%
	%The program has a divide by zero
	%error when theta= �(pi/2).  I've introduced the variable "notpoles"
	%to handle this exception, although there are certainly other ways to
	% deal with the special cases = Kevin Lewis Feb 2011
	% (my note - I'm just taking this as is)
	%  May/2012 - added a bunch more 'notpoles' references (thanks to M. Losch)
        theta=(asin(lat/90)+lat*pi180)/2;
	notpoles=find(abs(theta)<pi/2);  % kevin lewis 2011
        dt=-(2*theta+sin(2*theta)-pi*sin(lat*pi180))./(1+cos(2*theta))/2;
        k=1;

        while any(abs(dt(notpoles))>.001) && k<15
          theta(notpoles)=theta(notpoles)+dt(notpoles);  % fixed May 2012
          dt=-(2*theta+sin(2*theta)-pi*sin(lat*pi180))./(1+cos(2*theta))/2;
          k=k+1;
 % fprintf('%f %f\n',max(theta(:))/pi180,max(abs(dt(:))));
        end
        if k==15, warning('Iterative coordinate conversion is not converging!'); end
        theta(notpoles)=theta(notpoles)+dt(notpoles);  % fixed May 2012
        
        X=((long-MAP_VAR_LIST.clong).*cos(theta)+MAP_VAR_LIST.clong)/90;
        Y=sin(theta);
	
      case name(6)
      	Y=interp1(Robscal(:,1),Robscal(:,3),lat)*pi;
	X=(long-MAP_VAR_LIST.clong)/180.*interp1(Robscal(:,1),Robscal(:,2),lat)*pi;
	
    end

    % Clip out-of-range values (rectboxes)

    if strcmp(MAP_VAR_LIST.rectbox,'on')  && ~strcmp(varargin{4},'off')
        vals= vals | X<=MAP_VAR_LIST.xlims(1) | X>=MAP_VAR_LIST.xlims(2) | ...
                     Y<=MAP_VAR_LIST.ylims(1) | Y>=MAP_VAR_LIST.ylims(2);
        [X,Y]=mu_util('clip',varargin{4},X,MAP_VAR_LIST.xlims(1),X<MAP_VAR_LIST.xlims(1),Y);
        [X,Y]=mu_util('clip',varargin{4},X,MAP_VAR_LIST.xlims(2),X>MAP_VAR_LIST.xlims(2),Y);
        [Y,X]=mu_util('clip',varargin{4},Y,MAP_VAR_LIST.ylims(1),Y<MAP_VAR_LIST.ylims(1),X);
        [Y,X]=mu_util('clip',varargin{4},Y,MAP_VAR_LIST.ylims(2),Y>MAP_VAR_LIST.ylims(2),X);
    end
    if MAP_VAR_LIST.aussiemode, Y=-Y; X=-X; end;

  case 'xy2ll'
    
    if MAP_VAR_LIST.aussiemode, varargin{2}=-varargin{2}; varargin{1}=-varargin{1}; end;
    switch MAP_PROJECTION.name
      case name(1)
        D=varargin{2}+MAP_VAR_LIST.clat*pi180;
        X=MAP_VAR_LIST.clong+atan2(sinh(varargin{1}),cos(D))/pi180;
        Y=asin(sin(D)./cosh(varargin{1}))/pi180;
      case name(2)
        Y=varargin{2}/pi180;
        X=MAP_VAR_LIST.clong+(varargin{1}-MAP_VAR_LIST.clong*pi180)./cos(varargin{2})/pi180;
      case name(3)
        X=varargin{1}/cos(45*pi180)/pi180 + MAP_VAR_LIST.clong;
        Y=asin(varargin{2}*cos(45*pi180))/pi180; 
      case name(4)
        z=sqrt(1-(varargin{1}/4).^2-(varargin{2}/2).^2);
        X=MAP_VAR_LIST.clong+2*atan2(z.*varargin{1},2*(2*z.^2-1))/pi180;
        Y=asin(varargin{2}.*z)/pi180;
      case name(5)
        theta=asin(varargin{2});
        Y=asin((2*theta+sin(2*theta))/pi)/pi180;
        X=(varargin{1}*90-MAP_VAR_LIST.clong)./cos(theta)+MAP_VAR_LIST.clong;
      case name(6)
        Y=interp1(Robscal(:,3),Robscal(:,1),varargin{2}/pi);
	X=varargin{1}./interp1(Robscal(:,1),Robscal(:,2),Y)*180/pi+MAP_VAR_LIST.clong;	
    end
        
  case 'xgrid'
  
    [X,Y,vals,labI]=mu_util('xgrid',MAP_VAR_LIST.longs,MAP_VAR_LIST.lats,varargin{1},31,varargin{2:3});

  case 'ygrid'
   
    [X,Y,vals,labI]=mu_util('ygrid',MAP_VAR_LIST.lats,MAP_VAR_LIST.longs,varargin{1},31,varargin{2:3});

  case 'box'

    [X,Y]=mu_util('box',31);

end
