# Supplementary material for: Excursions in the Bayesian treatment of model error
Source: PLoS One. 2023 Jun 2;18(6):e0286624. doi: 10.1371/journal.pone.0286624 (PMC10237458; doi:10.1371/journal.pone.0286624)
Supplement: S1 Data — The file suporting_information.zip contains the MATLAB code and the synthetic data that was used to produce all the figures in this manuscript. (ZIP) [file pone.0286624.s001.zip › Figure1/m_map/doc/map.css]

/* CSS file for m_map documentation
    - R. Pawlowicz   30/Nov/2017     */
    
    /* First, some formatting for the regular text */
    
body {
margin: 0px;
background-color: white;  
}

p {
font-family:  Verdana, Arial, Helvetica, sans-serif;
font-size: small;
color: black;;
}
h1 {
	color: #990000;
	font-family:   Arial Black, Helvetica, sans-serif;
font-size: 300%;
	font-weight: bolder;
}
h2 {
	font-size: 180%;
	color: #990000;
	font-family: Arial Black, Helvetica, sans-serif;
}
h3 {
	font-size: large;
	color: #990000;
	font-family: Arial Black, Helvetica, sans-serif;
}
h4 {
	font-size: medium;
	color: #990000;
	font-family: Arial Black, Helvetica, sans-serif;
	font-weight: bold;
}
li {
	font-family: Verdana, Arial, Helvetica, sans-serif;
	font-size: small;
	line-height: 18px;
}
pre {
  font-family: "lucida console","courier new", courier, monospace;
   font-size: small;
 font-weight: normal;
 color:  darkviolet;
}
code {
font-family: "lucida console","courier new", courier, monospace;
   font-size: small;
 font-weight: normal;;
 color: darkviolet;
}

hr {
 width: 90%;
 align: center;
}

img {
display: block;
margin: auto;
}


/*  This formats the page with
      
               header
       left_col   right_col
               footer
 */

.header {
    background-color: tan; /*#F1F1F1;*/
    text-align: center;
    padding: 10px;
}
.row {
	display: block;
    margin: auto;  
    max-width: 910px;  /* Need this to enable centering */
    
}
/* Create  unequal columns that float next to each other */
.column {
  /*  float: left; */
}

/* Left  column */
.column.left {
    max-width: 150px;
    padding-left: : 0px;
    padding-right: 0px;
    padding-top: 0px;
    background-color: tan;
    height: 100%;
    float: left;
    position: fixed;
    border: 2px solid grey;
  }

/* Right column */
.column.right {
    max-width: 747px;
    margin-left: 155px; 
    padding-left: 8px;  /* Padding moves it past right column */
    padding-right: 8px;
    float: none;      /* This lets the page size shrink (left will leave the size fixed)*/
    overflow: hidden;
    background-color: #FFFFFB;
    border: 2px solid grey;
  }

/* Clear floats after the columns */
.row:after {
    content: "";
    display: table;
    clear: both;
}

/* Responsive layout - makes the   columns stack on top of each other instead of next to each other */
@media (max-width: 500px) {
    .column {
        width: 100%;
    }
}

.footer {
    background-color: tan;;
    text-align: center;
    padding: 10px;
}


/* These handle the vertical navigation bar in the left column
  for class=menu I don't want list markers */
ul.menu {
	list-style-type: none;
	margin-left: 0px;
	margin-right: 0px;
	padding:  6px;
   }
ul.menu li{
	text-align: center;
	border-left:  1px solid black;
	border-right: 1px solid black;
   border-top:  1px solid black;
margin-right: -1px;
overflow: hidden;
 
}
ul.menu li:last-child{
	text-align: center;
    border-bottom: 1px solid black;
}
/* The links are then a solid colour...*/
ul.menu  a {
	display: block;
   background-color: moccasin;	
   text-decoration: none;
   padding: 0px 6px 0px 6px;

}
/* ...which changes when we hover over them */
ul.menu a:hover{
	   background-color: maroon;;
	    color: white;
	    text-decoration: none;
}
	 
ol.menu a:hover{
	   background-color: maroon;;
	    color: white;
	    text-decoration: none;
}

img.menu{
display: block;
margin: auto;
margin-top: 5px;
width: 90%;
}
p.menu{
text-align: center;;
padding: 6px;
margin-left: 0px;
font-size: x-small;
}


/* Now the image gallery  - this is for the hot-linked images to fade 
   during mouse-over*/
 
	/* Clickable figure opacity  (make it class "click" requred)*/
img.click:hover {
    opacity: 0.5;
    filter: alpha(opacity=50); /* For IE8 and earlier */
}

/* This is for the image in the left sidebar */

img.menu:hover {
    opacity: 0.5;
    filter: alpha(opacity=50); /* For IE8 and earlier */
}


	
