# Supplementary material for: Excursions in the Bayesian treatment of model error
Source: PLoS One. 2023 Jun 2;18(6):e0286624. doi: 10.1371/journal.pone.0286624 (PMC10237458; doi:10.1371/journal.pone.0286624)
Supplement: S1 Data — The file suporting_information.zip contains the MATLAB code and the synthetic data that was used to produce all the figures in this manuscript. (ZIP) [file pone.0286624.s001.zip › Figure2/ustart.txt]

-0.007284074
-0.007414825
-0.00766823
-0.007966879
-0.00828577
-0.008203603
-0.007625472
-0.007275053
-0.007041329
-0.006824117
-0.006306903
-0.006067243
-0.006447969
-0.007005514
-0.00776636
-0.007830692
-0.007190736
-0.00648708
-0.006094904
-0.005621447
-0.005400722
-0.005315943
-0.005674061
-0.005929962
-0.005588675
-0.005204036
-0.00446941
-0.003963077
-0.003459391
-0.001888023
-0.0007305593
3.609377e-05
0.0003522149
0.0004957701
0.0004164058
2.726967e-05
 0
0.005884003
0.005754012
0.005313111
0.004728601
0.004582213
0.004621281
0.004998
0.005242717
0.005406545
0.005378611
0.005319459
0.005264658
0.004936816
0.004107843
0.002806809
0.001308965
-8.260377e-05
-0.000714683
-0.0008918723
-0.00101323
-0.001677326
-0.002498551
-0.003330589
-0.00409915
-0.004893292
-0.005037559
-0.00472044
-0.004023034
-0.003533602
-0.002465678
-0.001279132
-0.0004638261
0.0003236671
0.000567875
0.0006390574
0.0003671549
 0
0.01321966
0.01344249
0.01329587
0.01275927
0.01299326
0.01343476
0.0136658
0.0140913
0.01413825
0.01392907
0.01332112
0.01275277
0.01200262
0.01083292
0.009250708
0.007167488
0.005287811
0.004589093
0.004676803
0.004353597
0.003348924
0.002045954
0.0009060159
-0.0001551123
-0.001600482
-0.002247444
-0.002332525
-0.00188255
-0.001413161
-0.00139458
-0.001029657
-0.0004220764
0.0003900549
0.0009527769
0.001360097
0.0009959172
 0
0.006745597
0.007423414
0.007987552
0.008571355
0.008638205
0.008312348
0.007918018
0.007885862
0.007528776
0.006785138
0.006003026
0.005220582
0.00474591
0.004619867
0.004588425
0.003932637
0.003505853
0.003633544
0.003974884
0.003959336
0.00335796
0.002807756
0.002061655
0.0008124336
-0.0003264306
-0.001326053
-0.001883085
-0.00207164
-0.00163097
-0.001746796
-0.00206982
-0.002132274
-0.002106572
-0.00168064
-0.00102165
-0.0006368592
 0
0.005763606
0.006494166
0.007301805
0.008192044
0.008249819
0.00778078
0.007791143
0.008553371
0.00839823
0.007949203
0.008060551
0.008331802
0.00916375
0.0106434
0.01195703
0.01146548
0.01096734
0.01120306
0.01126288
0.01096686
0.01005851
0.01000172
0.008796604
0.006628464
0.004412488
0.002492368
0.001438719
0.0008679271
0.0007712721
0.0005000695
8.336405e-05
-0.0004244385
-0.001120386
-0.001428353
-0.00128608
-0.000680544
 0
-0.01184938
-0.01104885
-0.009882469
-0.008443547
-0.007139139
-0.005818619
-0.004818745
-0.004355905
-0.003797699
-0.00321485
-0.002543406
-0.001761768
-0.0009184045
0.0002111308
0.001400723
0.0027895
0.00322276
0.002811817
0.002284013
0.001801462
0.001729062
0.00167632
0.001629572
0.001628643
0.001276153
0.0009379844
0.0005292304
0.0001139341
-0.0001773088
-2.271047e-05
0.000400401
0.0005598305
0.0002299133
0.0002342282
-2.444318e-05
0.0001850452
 0
-0.0225729
-0.02183058
-0.02077417
-0.01919579
-0.01793822
-0.01671746
-0.01642257
-0.01744349
-0.01728194
-0.0169689
-0.0170365
-0.01697571
-0.01686425
-0.01694546
-0.01658929
-0.01494196
-0.01454005
-0.01592936
-0.01740889
-0.0182356
-0.01786786
-0.01760273
-0.01587223
-0.01355946
-0.01133741
-0.009776557
-0.009265282
-0.009033162
-0.009015991
-0.008209
-0.007321493
-0.006741008
-0.006099138
-0.005063713
-0.004175433
-0.003070502
 0
-0.00856213
-0.007908578
-0.007057022
-0.006058091
-0.005439597
-0.005085931
-0.005325448
-0.005779383
-0.006037919
-0.0055844
-0.005138042
-0.0047123
-0.004236766
-0.003638008
-0.003134282
-0.002496478
-0.002290534
-0.002998917
-0.004187462
-0.005356725
-0.005833376
-0.005812103
-0.004945509
-0.003714291
-0.002671102
-0.002143703
-0.002189469
-0.002570679
-0.003224007
-0.003581024
-0.003949008
-0.004441493
-0.00476358
-0.004575841
-0.004076337
-0.003310398
 0
-0.003576968
-0.002958975
-0.002012022
-0.0008009155
0.0001258884
0.0004389473
0.0001998688
-0.0006107404
-0.001448543
-0.002107048
-0.002562163
-0.002644624
-0.002434804
-0.001683386
-0.0007191606
0.0005644507
0.001823142
0.00256459
0.002869529
0.002817245
0.00274315
0.002650563
0.002744744
0.002885444
0.002937903
0.002817124
0.002327512
0.001603487
0.0008145079
0.0001134672
-0.0005950877
-0.001054551
-0.001402313
-0.001418016
-0.001166931
-0.0007593429
 0
0.008941591
0.009363875
0.009838741
0.01011091
0.01040785
0.01010026
0.009644184
0.008816276
0.008006132
0.006598272
0.005119365
0.004156039
0.003330652
0.002793819
0.002652787
0.002792493
0.003124751
0.003409017
0.003409706
0.003351891
0.003149371
0.002999662
0.002699136
0.002260797
0.001979881
0.001679292
0.001084728
0.0004937107
-0.0001382546
-0.000891683
-0.001448192
-0.001470832
-0.001173716
-0.0008825048
-0.0004272464
0.0002109535
 0
0.01522171
0.01509538
0.01465642
0.01359776
0.01259089
0.01149428
0.01081711
0.01054609
0.01047086
0.01033551
0.01004102
0.009573046
0.009325896
0.009095751
0.008784004
0.008422685
0.008121883
0.007966571
0.007581634
0.00696758
0.005954344
0.004784589
0.003611111
0.002519613
0.001622256
0.0007786601
7.292518e-05
-0.0005561102
-0.0006267716
-0.0008596186
-0.0008452911
-0.0005877467
-0.0002258825
9.813025e-05
0.0002302158
0.0004198975
 0
0.01001173
0.009358569
0.008545341
0.007570772
0.006647437
0.005934998
0.00562803
0.005501996
0.005518063
0.005679664
0.00591586
0.005919989
0.006194122
0.006293201
0.006347086
0.00647085
0.006697747
0.006872653
0.00700582
0.006745574
0.005999506
0.004754555
0.003611497
0.002618325
0.001792802
0.001100673
0.0006681646
0.0003625917
0.0004509422
0.0007973695
0.001208128
0.001567559
0.002081106
0.002349975
0.0023094
0.001672279
 0
0.007793422
0.006920158
0.005934308
0.004975101
0.004341459
0.003986838
0.003780787
0.003820681
0.003769227
0.003736634
0.003691914
0.0037908
0.003782876
0.003611671
0.003672262
0.00381599
0.003898297
0.003506316
0.003070762
0.002539913
0.002093232
0.001547392
0.000981056
0.0007248769
0.0004756915
0.0003658971
0.0004847546
0.0007294967
0.0008441223
0.001295498
0.001858115
0.002590264
0.003609919
0.003864073
0.003879799
0.003093878
 0
-0.005717909
-0.006579591
-0.007467021
-0.008126555
-0.008438928
-0.008616384
-0.008622256
-0.008287004
-0.00799052
-0.007633694
-0.00716825
-0.006511106
-0.005651393
-0.004567715
-0.003582653
-0.003023457
-0.002638298
-0.002617319
-0.002693684
-0.002674242
-0.002656893
-0.00261999
-0.002687389
-0.002519662
-0.002153036
-0.001557341
-0.0006896428
0.0001685944
0.0007072405
0.001324037
0.002168978
0.003298199
0.004268158
0.004366069
0.004328575
0.00361079
 0
-0.007119768
-0.007693299
-0.008220295
-0.008284981
-0.008214158
-0.007960352
-0.007695985
-0.007244717
-0.006773562
-0.006447372
-0.005929078
-0.005361971
-0.004531065
-0.003432933
-0.00249195
-0.001792528
-0.001206674
-0.0007675865
-0.0003523937
0.0001020833
0.0004774646
0.0009211893
0.001268278
0.001672776
0.002321054
0.00304653
0.003806781
0.004478488
0.004720667
0.00474817
0.004879287
0.004883663
0.004711634
0.004198546
0.00359152
0.002579339
 0
0.01476735
0.01431716
0.01387061
0.01348495
0.01321245
0.01322808
0.01308571
0.01292051
0.01254718
0.01209811
0.01157344
0.01109256
0.01051379
0.009809262
0.008986707
0.008226707
0.007220266
0.006393874
0.005571519
0.004679274
0.004006596
0.003660933
0.003644224
0.003755824
0.004056389
0.004313816
0.004621438
0.00471397
0.004565898
0.004118973
0.003450454
0.002394652
0.001307047
0.0006742995
0.0002281969
-0.0002162084
 0
0.02263531
0.02220624
0.02192414
0.02154698
0.02098615
0.0203227
0.01979659
0.01909018
0.01835332
0.01772029
0.01685587
0.01595927
0.01482778
0.01354885
0.01220738
0.01084512
0.009467207
0.008450789
0.007296483
0.006108255
0.005131183
0.004441058
0.004065154
0.003779169
0.003599875
0.003513143
0.003324458
0.003245887
0.003313781
0.00322153
0.002854649
0.001973112
0.0007951467
8.523111e-05
-0.0005395742
-0.0007054443
 0
0.003263369
0.002972168
0.002689476
0.002258579
0.00192779
0.001694545
0.001627742
0.001670214
0.00171611
0.001832085
0.001966647
0.002096307
0.002263285
0.002368526
0.002651749
0.002945148
0.003425237
0.003699281
0.003520929
0.003322655
0.003036379
0.00285366
0.002632247
0.00252992
0.002367436
0.00249507
0.002470294
0.002758206
0.003199613
0.003665659
0.003813146
0.003685096
0.003232446
0.002586706
0.001641911
0.001061703
 0
-0.01345295
-0.01372987
-0.01407652
-0.01459994
-0.01463584
-0.01416729
-0.01363987
-0.01296407
-0.01241398
-0.01175171
-0.01081819
-0.009803301
-0.008574985
-0.007333212
-0.005893084
-0.004380498
-0.002840665
-0.001893681
-0.001382244
-0.0009644352
-0.0009038405
-0.0009875268
-0.001153986
-0.001126871
-0.0009755842
-0.00031215
0.000529549
0.001578612
0.002627228
0.003689536
0.00433045
0.004838851
0.004928802
0.004382617
0.003426107
0.002461874
 0
