# Supplementary material for: Excursions in the Bayesian treatment of model error
Source: PLoS One. 2023 Jun 2;18(6):e0286624. doi: 10.1371/journal.pone.0286624 (PMC10237458; doi:10.1371/journal.pone.0286624)
Supplement: S1 Data — The file suporting_information.zip contains the MATLAB code and the synthetic data that was used to produce all the figures in this manuscript. (ZIP) [file pone.0286624.s001.zip › Figure2/oxystart.txt]

232.3773
231.1366
229.3416
228.4715
227.2211
225.4998
225.7835
225.7835
224.3346
223.1905
224.6051
226.3325
226.3325
226.3325
222.3221
222.3221
221.0596
219.0718
219.0718
219.9039
219.9039
219.051
219.051
218.0313
219.5
219.5
221.6534
221.6534
217.7691
220.8466
223.6585
222.637
221.657
224.4493
217.9883
217.9883
217.9883
232.3773
230.744
229.5023
228.3643
227.3777
226.5919
226.0046
225.5397
225.1782
224.9779
224.8526
224.545
223.961
223.1795
222.3593
221.6246
220.9245
220.3153
219.9257
219.7262
219.5618
219.3957
219.2599
219.2143
219.3711
219.6561
220.0544
220.4732
220.9623
221.6738
222.3968
222.953
223.3105
223.4292
223.3873
223.5154
224.009
232.3773
234.1091
232.7743
231.0507
229.7647
228.9273
228.5063
228.3042
228.2662
228.3154
228.2953
227.9682
227.0869
225.6178
223.9715
222.5592
221.4849
220.7362
220.2645
220.0199
219.9218
219.8982
219.9104
219.9797
220.1381
220.4334
220.8845
221.4679
222.1001
222.7988
223.493
224.0842
224.5516
224.77
224.7456
224.5897
224.4472
247.25
243.1588
240.3354
237.3052
235.1668
234.0614
233.7219
233.989
234.509
235.1874
235.8024
235.9894
235.146
232.9278
229.7034
226.3909
223.8036
222.2245
221.4526
221.2256
221.2978
221.4624
221.6323
221.8404
222.0427
222.3404
222.8453
223.5838
224.4005
225.0888
225.6236
226.0745
226.439
226.5727
226.3483
225.6405
224.6155
251.8752
249.2672
247.353
244.5721
241.9726
240.194
239.3242
239.3831
239.7736
240.3337
240.8641
241.0581
240.4075
238.4449
234.953
230.6649
227.1145
225.0157
224.1857
224.278
224.9221
225.6352
226.052
226.2715
226.2967
226.4342
226.9114
227.6692
228.444
228.9061
229.1122
229.2229
229.3724
229.3611
229.1939
229.0794
229.864
251.8752
251.8177
251.654
251.2113
250.2542
248.4997
246.4183
245.5529
245.2559
245.102
245.2249
245.3439
245.1324
244.2835
241.9478
237.2517
232.5423
230.1271
229.7322
230.5978
232.1088
234.1613
235.4612
235.742
235.1472
234.1791
233.5582
233.4694
233.6671
233.6548
233.3673
232.8798
232.203
231.3313
230.3171
229.1882
228
252.1897
252.1636
252.1166
252.0258
251.8228
251.393
250.7079
250.1161
249.7069
249.3631
249.1762
249.0783
248.9525
248.7129
248.1755
246.89
244.486
241.7569
239.567
238.3387
237.8373
238.0206
238.3835
238.6154
238.5373
238.1512
237.6534
237.1934
236.8084
236.3905
235.8918
235.2582
234.3976
233.2735
231.8251
230.05
228
252.0936
252.0319
251.9597
251.8758
251.7642
251.6
251.3796
251.1139
250.8059
250.4252
249.9377
249.2966
248.4956
247.5999
246.6874
245.8866
245.2045
244.4733
243.6461
242.7811
241.9767
241.2916
240.6588
240.0271
239.3926
238.7726
238.1653
237.5573
236.9157
236.1898
235.3816
234.536
233.7001
232.7121
231.4493
229.8178
228
252.0936
251.7834
251.5105
251.1887
250.8386
250.4642
250.1338
249.8439
249.5488
249.0329
248.2542
247.3183
246.3422
245.3869
244.5334
243.8215
243.2526
242.7481
242.23
241.6402
240.9515
240.1662
239.2803
238.3335
237.4117
236.5507
235.7505
234.98
234.1825
233.2973
232.3226
231.3421
230.3819
229.2114
227.5594
224.9379
220.9404
251.76
250.2423
249.3331
248.3443
247.3553
246.3963
245.6495
245.1555
244.7581
244.3552
243.9001
243.419
242.9985
242.6367
242.3226
242.0351
241.7552
241.4335
241.0159
240.4756
239.7959
238.9819
238.0624
237.0978
236.136
235.2087
234.3138
233.4367
232.561
231.6427
230.6883
229.6936
228.6738
227.4543
225.8219
223.6188
220.9404
251.76
247.8447
246.5156
245.643
244.9449
244.3502
243.8268
243.3457
242.8889
242.4425
242.0014
241.5754
241.1801
240.8343
240.5259
240.2266
239.9289
239.6114
239.2538
238.82
238.2605
237.5669
236.787
235.9633
235.114
234.2334
233.3024
232.322
231.2908
230.2387
229.1721
228.1213
227.1122
226.0145
224.6701
222.9432
220.9404
251.3439
248.1502
246.9945
246.3523
245.8796
245.4366
244.967
244.4404
243.9477
243.4663
242.9423
242.3529
241.7245
241.0932
240.4774
239.8861
239.3278
238.8122
238.317
237.8238
237.3162
236.7906
236.2382
235.6276
234.9142
234.07
233.0775
231.9498
230.7205
229.4467
228.1985
227.0139
225.9077
224.8177
223.6749
222.3802
220.9404
251.3439
249.1029
248.1271
247.644
247.3379
247.0343
246.7006
246.2734
245.8293
245.3744
244.8702
244.2597
243.5252
242.6817
241.7894
240.9304
240.1586
239.5146
238.9764
238.4878
238.0079
237.5121
236.976
236.3439
235.5803
234.6509
233.5517
232.3264
231.0236
229.6601
228.275
226.9166
225.6003
224.3808
223.2495
222.1325
220.9404
251.3439
250.6318
250.0936
249.6725
249.3314
249.0016
248.6758
248.3289
247.9547
247.5568
247.1154
246.5885
245.913
245.0394
244.056
243.0772
242.1551
241.3126
240.5703
239.8815
239.2328
238.5944
237.9319
237.1992
236.3464
235.3433
234.203
232.9735
231.7256
230.4901
229.3083
228.2965
227.5869
227.3743
227.9926
230.249
236.5964
251
250.5867
250.1891
249.7698
249.3179
248.8974
248.5002
248.107
247.6977
247.2504
246.754
246.1922
245.5316
244.7696
243.9753
243.1929
242.42
241.6655
240.9349
240.2309
239.559
238.9113
238.2707
237.6088
236.8721
236.0345
235.1145
234.1196
233.1089
232.2031
231.5445
231.3171
231.5898
232.3369
233.5945
235.1966
236.5964
251
248.8463
248.1903
247.7371
247.3376
246.9579
246.5852
246.1909
245.7604
245.2826
244.7665
244.2436
243.7161
243.1909
242.6758
242.1697
241.676
241.1969
240.7332
240.2932
239.8904
239.522
239.1696
238.8219
238.443
237.9904
237.4584
236.8452
236.1555
235.4816
234.9846
234.8315
235.146
235.9163
237.2031
238.9978
241.2606
251.9975
249.3826
248.9641
248.7486
248.5665
248.3711
248.1606
247.9619
247.7128
247.3558
246.8834
246.3317
245.7472
245.1221
244.4303
243.7001
242.9966
242.4141
241.9373
241.5334
241.2003
240.9232
240.6874
240.4783
240.2751
240.0475
239.8201
239.5445
239.1714
238.7371
238.3334
238.076
238.0585
238.3527
239.0378
240.0365
241.2606
251.9975
251.573
251.4949
251.5748
251.6549
251.6573
251.7015
251.7518
251.8163
251.8245
251.5965
251.0173
250.0852
249.0462
247.8937
246.609
245.3419
244.386
243.7481
243.3218
242.9911
242.6271
242.1741
241.6466
241.2059
240.8827
240.6856
240.5661
240.5004
240.42
240.2802
240.1198
240.0043
240.0328
240.2691
240.7208
241.2606
251.9975
251.9975
254.0084
254.0084
254.0084
250.8411
253.75
253.75
253.75
254.9038
254.9038
254.9038
249.2495
249.2495
248.8146
247.8132
244.596
243.677
243.5416
243.3666
247.0027
247.0027
247.0027
241.136
240.7394
240.091
240.409
240.1257
240.2611
241.438
241.438
241.438
240.0964
241.4894
237.8749
241.2606
241.2606
