# Supplementary material for: Excursions in the Bayesian treatment of model error
Source: PLoS One. 2023 Jun 2;18(6):e0286624. doi: 10.1371/journal.pone.0286624 (PMC10237458; doi:10.1371/journal.pone.0286624)
Supplement: S1 Data — The file suporting_information.zip contains the MATLAB code and the synthetic data that was used to produce all the figures in this manuscript. (ZIP) [file pone.0286624.s001.zip › Figure2/fwmodel3.m]

function PHY=fwmodel3(OXY,u,v,Kx,Ky,M,N,T,delx,dely,delt,lambda,AA,BB);


[KxX,dum]=gradient(Kx,delx,dely);
[dum,KyY]=gradient(Ky,delx,dely);
KyY=-KyY;


CKEEP=zeros(M,N,T);

C_t0=OXY;
CKEEP(:,:,1)=C_t0;

for t=2:T

	[CX,CY]=gradient(C_t0,delx,dely);
	CY=-CY;
	[CXX,dum]=gradient(CX,delx,dely);
	[dum,CYY]=gradient(CY,delx,dely);
	CYY=-CYY;

        
        ETA = AA(:,:,t) .* CX + BB(:,:,t) .* CY ;
	
	C_t1=C_t0+delt * (Kx.*CXX+Ky.*CYY  - (u-KxX).*CX - (v-KyY).*CY ...
                          - lambda*C_t0 + ETA);
	CKEEP(:,:,t)=C_t1;
	C_t0=C_t1;
end

PHY=CKEEP;
