# Supplementary material for: Excursions in the Bayesian treatment of model error
Source: PLoS One. 2023 Jun 2;18(6):e0286624. doi: 10.1371/journal.pone.0286624 (PMC10237458; doi:10.1371/journal.pone.0286624)
Supplement: S1 Data — The file suporting_information.zip contains the MATLAB code and the synthetic data that was used to produce all the figures in this manuscript. (ZIP) [file pone.0286624.s001.zip › Figure2/vstart.txt]

0.002519374
0.002401148
0.002574838
0.002099935
0.001193093
0.000560759
-0.000372379
-0.0009064287
-0.001653895
-0.001526728
-0.0006064426
0.0002998796
0.001022362
0.00052215
-0.0007400022
-0.002237795
-0.002656067
-0.002885628
-0.004202541
-0.005767933
-0.005375327
-0.004609384
-0.004533393
-0.004474901
-0.00282018
-0.001334057
7.470458e-05
0.0009004473
0.002444924
0.002945531
0.00255611
0.002272748
0.002371811
0.002150328
0.000773631
-2.41592e-05
-0.0006120969
0.002808728
0.002850993
0.00309359
0.002624783
0.001135414
-0.0001954657
-0.0008625994
-0.001262827
-0.002021414
-0.002293977
-0.0009574376
0.0008278153
0.001821559
0.001573737
-0.0006861471
-0.003202733
-0.003725787
-0.003544663
-0.005030327
-0.006324154
-0.005730275
-0.00433152
-0.004390285
-0.005136238
-0.003466096
-0.002386508
-0.000606231
0.0002600109
0.0004306469
0.001513013
0.001634332
0.00194716
0.00228387
0.002353738
0.00133412
-0.0001455858
-0.0004822668
0.003138383
0.00386453
0.004449523
0.002745724
0.001195692
-0.0004760808
-0.001116024
-0.001469566
-0.001771039
-0.001585463
-0.0005495498
0.001264863
0.003436569
0.004188656
0.003243089
0.00121823
-0.001302693
-0.002744502
-0.004353893
-0.004575646
-0.00370173
-0.002773259
-0.002874444
-0.002817928
-0.002760537
-0.002418611
-0.001868077
-0.0003976572
-0.0004004874
-0.0001173668
0.0005081887
0.0003298088
0.001929395
0.002182236
0.001635688
0.0007283902
-0.0004321051
0.002525763
0.003640534
0.004996704
0.002271702
6.372397e-05
-0.0008684123
-0.002126209
-0.001539187
-0.00163627
-0.0008121025
0.0005228601
0.002984077
0.005332779
0.006276457
0.005274471
0.002001774
-0.001969799
-0.004060984
-0.004599746
-0.004074201
-0.002585163
-0.001532592
-0.001814654
-0.001516304
-0.001998328
-0.002402636
-0.00201253
-0.001049146
0.0003396732
0.0005147305
4.382779e-05
-0.000214371
0.0009592188
0.001474843
0.002484886
0.00164332
0.0004508084
0.001581377
0.002736199
0.003415709
0.002812383
0.002083375
0.0004951875
-0.00126066
-0.0006719934
6.07211e-05
0.0004400504
0.001622254
0.002872782
0.004357998
0.004957125
0.005589985
0.002589763
-0.00186233
-0.004109317
-0.004812786
-0.00339385
-0.002496142
-0.0009235446
0.0003044449
9.516946e-05
-0.0002762943
-0.001174661
-0.001577598
-0.001702976
-5.043616e-05
0.0008117759
0.0006817614
0.0002369997
0.0008826073
0.0005616777
0.0008662409
-0.0001977474
-0.000999272
0.0007359905
0.001777391
0.002989689
0.002444255
0.00157496
-0.0008385426
-0.004333767
-0.001198399
-0.0004154832
-0.001061633
-2.070787e-05
0.001071179
0.001842803
0.003305221
0.007256427
0.003650842
-0.002824578
-0.004702939
-0.00436218
-0.002015706
-0.00272338
0.001616777
0.004081123
0.004484326
0.003159209
0.0003079759
-0.0006541433
-0.0009869317
0.001066813
0.00173591
0.001496029
0.001694393
0.001894771
0.00115594
0.000949442
0.0003164888
-0.0002016838
-0.0004896996
-0.0001927001
-9.72853e-05
-0.0004056529
-0.001287631
-0.002312875
-0.003057032
-0.002331579
-0.001566939
-0.001508381
-0.0004930184
0.0007280823
0.00153691
0.002157771
0.002749513
0.001878156
-0.001107062
-0.003274591
-0.004057479
-0.00345183
-0.002696319
-0.0005937182
0.0008205524
0.001612258
0.001035315
-3.109025e-05
-0.0005374287
-0.001039988
-0.0003340407
-0.0001133779
0.0004391186
0.001341963
0.001109399
0.001406305
0.0004195043
-2.092306e-05
-0.0006614932
-0.001336964
-0.001104214
-0.001289679
-0.001009993
-0.001899713
-0.001950303
-0.001990222
-0.001952195
-0.001474749
-0.001084114
-0.0002521315
0.0008689753
0.002271413
0.002636065
0.003177882
0.002820085
0.0007799954
-0.001149443
-0.002679663
-0.003479237
-0.003806769
-0.003141399
-0.002058326
-0.001302241
-0.0009187573
-0.001078149
-0.001354677
-0.001174793
-0.00115987
-0.0006782999
-1.321861e-05
0.0001420284
-0.000752907
-0.001053679
-0.001979966
-0.003524698
-0.004752513
-0.002453665
-0.002657478
-0.00298777
-0.002226574
-0.002524167
-0.001953602
-0.002124121
-0.001921179
-0.003010561
-0.002875009
-0.001680988
-0.0004288766
0.0002540874
0.001185667
0.001495055
0.001738115
0.0009228348
-0.0002319128
-0.001292958
-0.00267746
-0.003316187
-0.003400068
-0.002811338
-0.001399716
-0.0005258994
-6.665587e-05
0.0002928212
0.0005523341
0.0004595877
0.0007810331
0.001768284
0.002233541
0.0004906917
-9.94251e-05
-0.001943207
-0.004175211
-0.006677519
-0.003403068
-0.004092313
-0.005045033
-0.003874141
-0.003152985
-0.001619197
-0.0001418432
2.422951e-06
-0.0001804565
-0.0003176953
-0.0003003698
0.000232688
0.0002814028
0.0002211165
-5.042489e-05
-0.0003016641
-0.001075203
-0.002011061
-0.002746876
-0.003710805
-0.004091375
-0.003944337
-0.002892051
-0.001669799
-0.0006771256
0.0002344597
0.0006494983
0.001046803
0.0008090801
0.001362806
0.001513852
0.001442226
-0.0006313259
-0.001748364
-0.003395036
-0.005294736
-0.00678528
-0.004198237
-0.004666316
-0.004617634
-0.003715829
-0.002251642
-0.001007848
8.846016e-05
0.0002689367
0.0007626812
0.001066027
0.0008695347
0.001843275
0.001754963
0.001606053
0.001108502
0.0007866114
-3.609228e-05
-0.000590232
-0.001623565
-0.002787801
-0.003636706
-0.003286903
-0.002139162
-0.0009364009
0.0001665399
0.001581927
0.002005389
0.002445994
0.002639411
0.002526761
0.002097802
0.001686099
-0.0004083157
-0.001639824
-0.004269938
-0.005616789
-0.006806914
-0.003885847
-0.003822007
-0.003090216
-0.001882199
-0.0006310753
1.323087e-05
0.0006080711
0.0002585318
0.0003351646
0.0006875485
0.001135204
0.001262623
0.001248016
0.001379004
0.001143839
0.0006657988
-0.000662491
-0.001086544
-0.001405914
-0.001519471
-0.00164367
-0.001417891
-0.0003618555
0.0005718038
0.001635704
0.002452552
0.002743425
0.001718018
0.001956635
0.00182016
0.001229606
0.0007951847
-0.001587254
-0.002427324
-0.004746052
-0.0058762
-0.007508053
-0.003286132
-0.0033076
-0.002662089
-0.001633515
-0.00046461
-0.0001752628
0.0005626709
0.0002822696
0.0003995125
0.000578579
0.001107678
0.001379616
0.001761213
0.001763258
0.001025162
0.0003195437
-0.0006543238
-0.001188786
-0.001228883
-0.001104979
-0.0006326919
-0.0005087161
0.0004657791
0.001420446
0.00239649
0.003289527
0.003433778
0.002584474
0.002132745
0.001816246
0.001396325
0.0004726718
-0.001483603
-0.002063205
-0.003590129
-0.004725082
-0.006117865
-0.002342641
-0.001979853
-0.00115953
-0.0005757302
0.0002119045
0.0005265695
0.0006401556
0.0004678003
0.0005225881
0.0009522921
0.001143357
0.001627091
0.002148701
0.001653695
0.001010261
0.0005227957
0.0002342832
-0.0002048963
-0.0002766697
-0.0005869101
-0.0003256574
-1.365772e-05
0.0004463901
0.001598524
0.002528372
0.002949265
0.002935747
0.002050851
0.001266949
0.0007511054
-0.000402099
-0.00184328
-0.002643111
-0.002982844
-0.003514526
-0.003671105
-0.004046966
-0.001627169
-0.001475273
-0.001211126
-0.0009538605
7.561667e-05
-8.763368e-06
-0.0001603707
-0.0003852772
-0.0004154773
-0.0004070872
-0.0003414853
-0.0004786665
-0.0005532599
-0.0004262289
-0.0001973173
-0.0005719577
-0.0006440268
-0.001040983
-0.001360555
-0.001319758
-0.0008255724
-0.0003304626
0.0001401147
0.0008867217
0.001509578
0.001787813
0.001953764
0.001715181
0.0008280047
-0.0002526903
-0.00177083
-0.002676223
-0.002504241
-0.002815028
-0.002655286
-0.001758835
-0.001532176
-0.001339151
-0.001051057
-0.001391585
-0.001087622
-0.0004486995
-0.000190917
-0.0006334421
-0.0009350841
-0.0004986529
-0.0005853541
-0.0005042113
-0.0007795537
-0.001005287
-0.00103285
-0.0009464814
-0.001252852
-0.001168878
-0.00167684
-0.001962155
-0.002044902
-0.001802347
-0.001062816
-0.0005998475
0.0001442148
0.001074646
0.001495043
0.001776593
0.001972507
0.001470786
0.0003118261
-0.00100887
-0.002277394
-0.002097622
-0.002287859
-0.001670791
-0.001198194
-0.0006539001
-0.000954308
-0.0006952739
-0.0007340596
-0.0006591095
-0.0001489224
0.0002984889
2.886971e-05
0.0002438947
0.0005957691
0.0007732353
0.0007534443
0.0007690222
0.0009426174
0.001377505
0.001472358
0.001639411
0.001114784
0.0005005861
0.0002540209
-0.0003322591
-0.0006234338
-0.0007170405
-0.0004051911
0.00013291
0.001250334
0.001563659
0.002425328
0.002916674
0.002633441
0.001680908
0.0006730439
-0.0006616683
-0.001646094
-0.00253863
-0.002132812
-0.002437245
-0.002190498
-0.0006685674
-0.000644964
-0.0007484664
9.042837e-05
0.001268202
0.00138414
0.001290659
0.001181579
0.001517721
0.00214736
0.002305428
0.002672861
0.002934694
0.003299048
0.003490287
0.003311795
0.002149803
0.001699685
0.001379676
0.0004256961
-0.0002565797
-0.0004143409
-3.457518e-05
0.0006969437
0.001949988
0.002806523
0.003232153
0.003284025
0.003069984
0.002165068
0.001718802
0.000567335
-0.001022567
-0.00190035
-0.002315709
-0.003140022
-0.002990896
-0.0006304911
-0.000378095
-8.802005e-05
0.0002976308
0.00136026
0.001438129
0.0008083858
0.0009385686
0.001333951
0.001897457
0.002000435
0.002169747
0.002691643
0.002897924
0.003097794
0.002636565
0.001863688
0.002160385
0.001745916
0.0007364844
-0.000307362
-0.0004056829
-0.0001525698
0.001054993
0.002256529
0.003575294
0.003886715
0.003999151
0.003500994
0.00278247
0.002210125
0.0009549033
-0.000609297
-0.001301735
-0.00216916
-0.002792495
-0.003213777
