# Supplementary material for: Excursions in the Bayesian treatment of model error
Source: PLoS One. 2023 Jun 2;18(6):e0286624. doi: 10.1371/journal.pone.0286624 (PMC10237458; doi:10.1371/journal.pone.0286624)
Supplement: S1 Data — The file suporting_information.zip contains the MATLAB code and the synthetic data that was used to produce all the figures in this manuscript. (ZIP) [file pone.0286624.s001.zip › Figure2/figure2.m]

clear all;
close all;

T=20;

N=37;
M=19;

xy=[-34,11,-32,-3];  % the 
load api

xa=linspace(xy(1),xy(2),N);
ya=linspace(xy(3),xy(4),M);
[Xp,Yp]=meshgrid(xa,ya);


lat=Yp(:,1);
lon=Xp(1,:);

lat0=mean(lat);
beta=(2*2*pi/86400)*cos(lat*pi/180)/6400e3;
bbeta=repmat(beta,[1 length(lon)]);

% uniform grid size approximation (else spherical coordinates)
%dely=111e3;
%delx=dely*cos(lat0*pi/180);
dely=(lat(2)-lat(1))*111e3;
delx=(lon(2)-lon(1))*111e3*cos(lat0*pi/180);

delt=30*24*60*60;

lambda=1e-10;
% Coriolis parameter for each field's format
f=(2*2*pi/86400)*sin(lat*pi/180);
ff=repmat(f,[1 length(lon)]);
f_beta=ff./bbeta;


u=load('ustart.txt');
u=-reshape(u,[N,M])';

v=load('vstart.txt');
v=-reshape(v,[N,M])';

OXY=load('oxystart.txt');
OXY=reshape(OXY,[N,M])';


%%% TRUTH
kx=linspace(1000,500,N);
ky=200-0.5*(lat-lat0).^2;
Kx=repmat(kx,[M,1]);
Ky=repmat(ky,[1,N]);
TRUTH=fwmodel1(OXY,u,v,Kx,Ky,M,N,T,delx,dely,delt,lambda);


load run_model1
kx1m=mean(kx_keep);
ky1m=mean(ky_keep);
Kxm=repmat(kx1m,[M,N]);
Kym=repmat(ky1m,[M,N]);
PRED1=fwmodel1(OXY,u,v,Kxm,Kym,M,N,T,delx,dely,delt,lambda);


load run_model2
kx1m=mean(params_keep(1,20:201));
ky1m=mean(params_keep(2,20:201));
Am=mean(params_keep(3,20:201));
Bm=mean(params_keep(4,20:201));
Kxm=repmat(kx1m,[M,N]);
Kym=repmat(ky1m,[M,N]);
PRED2=fwmodel2(OXY,u,v,Kxm,Kym,M,N,T,delx,dely,delt,lambda,Am,Bm);
% model error = A * Cx + B* Cy


load run_model3
kx1m=mean(params_keep(1,50:401));
ky1m=mean(params_keep(2,50:401));
a1m=mean(params_keep(3,50:401));
a2m=mean(params_keep(4,50:401));
b1m=mean(params_keep(5,50:401));
b2m=mean(params_keep(6,50:401));
Am=a1m+a2m*[1:T];
Bm=b1m+b2m*[1:T];
for t=1:T;
	AAm(:,:,t)=Am(t)+zeros([M,N]);
	BBm(:,:,t)=Bm(t)+zeros([M,N]);
end
Kxm=repmat(kx1m,[M,N]);
Kym=repmat(ky1m,[M,N]);
PRED3=fwmodel3(OXY,u,v,Kxm,Kym,M,N,T,delx,dely,delt,lambda,AAm,BBm);
% model error = A(t) * Cx + B(t) * Cy, A, B linear in time


load run_model4
kx1m=mean(params_keep(1,50:401));
ky1m=mean(params_keep(2,50:401));
Am=mean(A_keep')';
Bm=mean(B_keep')';
rho1=0.2;
rho2=0.2;
for t=1:12;
    AAm(:,:,t)=Am(t)+zeros([M,N]);
    BBm(:,:,t)=Bm(t)+zeros([M,N]);
end
for t=13:20
    AAm(:,:,t)=rho1^(t-12)*Am(12)+zeros([M,N]);
    BBm(:,:,t)=rho2^(t-12)*Bm(12)+zeros([M,N]);
end    

Kxm=repmat(kx1m,[M,N]);
Kym=repmat(ky1m,[M,N]);
PRED4=fwmodel4(OXY,u,v,Kxm,Kym,M,N,T,delx,dely,delt,lambda,AAm,BBm);
% model error A, B are AR(1)


PPP0=[];
PPP1=[];
PPP2=[];
PPP3=[];
PPP4=[];

MSE1=[];
MSE2=[];
MSE3=[];
MSE4=[];


MMSE1=[];
MMSE2=[];
MMSE3=[];
MMSE4=[];


for k=2:T
	B0=TRUTH(:,:,k);
	B1=PRED1(:,:,k);
	B2=PRED2(:,:,k);
	B3=PRED3(:,:,k);
	B4=PRED4(:,:,k);

        PPP0=[PPP0, B0(api)];
        PPP1=[PPP1, B1(api)];
        PPP2=[PPP2, B2(api)];
        PPP3=[PPP3, B3(api)];
        PPP4=[PPP4, B4(api)];

        MSE1=[MSE1, mean( (B0(api)-B1(api)).^2 ) ];
        MSE2=[MSE2, mean( (B0(api)-B2(api)).^2 ) ];
        MSE3=[MSE3, mean( (B0(api)-B3(api)).^2 ) ];
        MSE4=[MSE4, mean( (B0(api)-B4(api)).^2 ) ];
        
        
        MMSE1=[MMSE1, mean(mean( (B0-B1).^2 )) ];
        MMSE2=[MMSE2, mean(mean( (B0-B2).^2 )) ];
        MMSE3=[MMSE3, mean(mean( (B0-B3).^2 )) ];
        MMSE4=[MMSE4, mean(mean( (B0-B4).^2 )) ];
        
               
        
end


if 1
    hFig = figure(1);
    set(hFig, 'Position', [10 10 1200 600])


    subplot(221)
    plot(2:T, MSE1, 'b', 'Linewidth',3);hold on;
    plot(2:T, MSE1, 'bo', 'Markersize', 8, 'MarkerFaceColor','b')
    
    plot(2:T, MSE2, 'k', 'Linewidth',3);hold on;
    plot(2:T, MSE2, 'ko', 'Markersize', 8, 'MarkerFaceColor', 'k')

    plot(2:T, MSE3, 'Color', [21 154 87]/255, 'Linewidth',3);hold on;
    plot(2:T, MSE3, 'o', 'Color', [21 154 87]/255, 'Markersize', 8, 'MarkerFaceColor', [21 154 87]/255)
    
    plot(2:T, MSE4, 'Color', [181 49 32]/255, 'Linewidth',3);hold on;
    plot(2:T, MSE4, 'o', 'Color', [181 49 32]/255, 'Markersize', 8, 'MarkerFaceColor', [181 49 32]/255)

    plot(12+zeros(12,1), linspace(0,0.06,12), 'Color', [150 150 150]/255, 'Linewidth',2);
    plot(1:T, zeros(20,1), 'Color', [150 150 150]/255, 'Linewidth', 2)
    xlabel('Time (months)', 'Fontsize', 15);
    ylabel('MSE (observation sites)', 'Fontsize', 15);
    axis([1,20,-0.001 0.06]);
    text(2,0.05,'Data Range (1-12 months)', 'Fontsize', 15)
    %title('MSE -- observation sites', 'Fontsize',15);
    set(gca,'fontsize',15)


    subplot(222)
    plot(2:T, (1-MSE2./MSE1)*100, 'k', 'Linewidth',3);hold on;
    plot(2:T, (1-MSE2./MSE1)*100, 'ko', 'Markersize',8, 'MarkerFaceColor', 'k');hold on;

    plot(2:T, (1-MSE3./MSE1)*100, 'Color',[21 154 87]/255, 'Linewidth',3);hold on;
    plot(2:T, (1-MSE3./MSE1)*100, 'o','Color',[21 154 87]/255, 'Markersize',8, 'MarkerFaceColor', [21 154 87]/255 );hold on;

    plot(2:T, (1-MSE4./MSE1)*100, 'Color',[181 49 32]/255, 'Linewidth',3);hold on;
    plot(2:T, (1-MSE4./MSE1)*100, 'o','Color',[181 49 32]/255, 'Markersize',8, 'MarkerFaceColor', [181 49 32]/255);hold on;

    plot(12+zeros(12,1), linspace(10,35,12), 'Color', [150 150 150]/255, 'Linewidth',2);
    set(gca,'fontsize',15)

    text(2,15,'Data Range (1-12 months)', 'Fontsize', 15)


    xlabel('Time (months)', 'Fontsize', 15);
    ylabel('% MSE reduction');
    axis([1, 20, 10, 35]);


    %%%%%%%%%%%%%%%%%%%%%%%%%%%%%%%%%%%%%%%%%%%%%%%
    subplot(223)
    plot(2:T, MMSE1, 'b', 'Linewidth',3);hold on;
    plot(2:T, MMSE1, 'bo', 'Markersize', 8, 'MarkerFaceColor','b')

    plot(2:T, MMSE2, 'k', 'Linewidth',3);hold on;
    plot(2:T, MMSE2, 'ko', 'Markersize', 8, 'MarkerFaceColor', 'k')

    plot(2:T, MMSE3, 'Color', [21 154 87]/255, 'Linewidth',3);hold on;
    plot(2:T, MMSE3, 'o', 'Color', [21 154 87]/255, 'Markersize', 8, 'MarkerFaceColor', [21 154 87]/255)

    plot(2:T, MMSE4, 'Color', [181 49 32]/255, 'Linewidth',3);hold on;
    plot(2:T, MMSE4, 'o', 'Color', [181 49 32]/255, 'Markersize', 8, 'MarkerFaceColor', [181 49 32]/255)


    plot(12+zeros(12,1), linspace(0,0.06,12), 'Color', [150 150 150]/255, 'Linewidth',2);
    plot(1:T, zeros(20,1), 'Color', [150 150 150]/255, 'Linewidth', 2)

    xlabel('Time (months)', 'Fontsize', 15);
    ylabel('MSE (all sites)', 'Fontsize', 15);
    
    axis([1,20,-0.001 0.06]);

    text(2,0.05,'Data Range (1-12 months)', 'Fontsize', 15)

    set(gca,'fontsize',15)
    %%%%%%%%%%%%%%%%%%%%%%%%%%%%%%%%%%%%%%%%%%%%%%%%%%%


    %%%%%%%%%%%%%%%%%%%%%%%%%%%%%%%%%%%%%%%%%%%%%%%%%%%
    subplot(224)
    plot(2:T, (1-MMSE2./MMSE1)*100, 'k', 'Linewidth',3);hold on;
    plot(2:T, (1-MMSE2./MMSE1)*100, 'ko', 'Markersize',8, 'MarkerFaceColor', 'k');hold on;

    plot(2:T, (1-MMSE3./MMSE1)*100, 'Color',[21 154 87]/255, 'Linewidth',3);hold on;
    plot(2:T, (1-MMSE3./MMSE1)*100, 'o','Color',[21 154 87]/255, 'Markersize',8, 'MarkerFaceColor', [21 154 87]/255);hold on;

    plot(2:T, (1-MMSE4./MMSE1)*100, 'Color',[181 49 32]/255, 'Linewidth',3);hold on;
    plot(2:T, (1-MMSE4./MMSE1)*100, 'o','Color',[181 49 32]/255, 'Markersize',8, 'MarkerFaceColor', [181 49 32]/255);hold on;

    plot(12+zeros(12,1), linspace(10,35,12), 'Color', [150 150 150]/255, 'Linewidth',2);

    xlabel('Time (months)', 'Fontsize', 15);
    ylabel('% MSE reduction')

    text(2,15,'Data Range (1-12 months)', 'Fontsize', 15)


    set(gca,'fontsize',15);
    axis([1, 20, 10, 35]);

    %%%%%%%%%%%%%%%%%%%%%%%%%%%%%%%%%%%%%%%%%%%%%%%%%%%%%


    saveas(gcf, 'Fig2','epsc');

end
