# Supplementary material for: Excursions in the Bayesian treatment of model error
Source: PLoS One. 2023 Jun 2;18(6):e0286624. doi: 10.1371/journal.pone.0286624 (PMC10237458; doi:10.1371/journal.pone.0286624)
Supplement: S1 Data — The file suporting_information.zip contains the MATLAB code and the synthetic data that was used to produce all the figures in this manuscript. (ZIP) [file pone.0286624.s001.zip › Figure3/figure3.m]

close all;
clear all;

load ../MAT_FILES/example1;
addpath ../Functions/ ;


%%%%%%%%%%%%%%%%%%
%cm=jet(2^8);
cm=jet;

nc=size(cm,1);
p1=210;
p2=260;
e1=-5;
e2=5;

eps=0.02;
eps1 = 0.03;
hei = 1/4 - 2*eps1;
wid = 1/2 - eps1;

e11=-2;
e22=2;

e111=-0.1;
e222=0.1;


v1 = 0;
v2 = 2;

[M,N] = size(Xp);

myfontsize=40;

%%%%%%%%%%%%%%%%%%

figure(1)
set(gcf, 'Units', 'Normalized', 'OuterPosition', [0, 0, 0.6, 1.0]);


ax1 = subplot(3,2,1);
contourf(Xp,Yp, XXm/sample_count, 20, 'Linecolor', 'none');
colormap(ax1,cm);
cb = colorbar;
cb.FontSize = myfontsize;
caxis([p1,p2]);
%title('$E_{post}(X)$','interpreter','latex', 'Fontsize', 20);
set(gca,'FontSize',myfontsize)

hold on;
%for j=1:(M*N)
%	plot(Xp(j), Yp(j), '.k', 'markersize', 5);
%end
	
for j=1:length(api)
	plot(Xp(api(j)), Yp(api(j)), '.k', 'markersize', 20);
end

%%%%%%%%%%%%%%%%%%%%%%%%%%%%%%%%%%

ax2 = subplot(3,2,2);
contourf(Xp,Yp, bbetam/sample_count, 20, 'Linecolor', 'none');
colormap(ax2,redblue);
cb = colorbar;
cb.FontSize = myfontsize;
caxis([e1,e2])
%title('$E_{post}(\beta)$','interpreter','latex', 'Fontsize', 20);
set(gca,'FontSize',myfontsize)

hold on;
%for j=1:(M*N)
%	plot(Xp(j), Yp(j), '.k', 'markersize', 5);
%end

for j=1:length(api)
	plot(Xp(api(j)), Yp(api(j)), '.k', 'markersize', 20);
end


%%%%%%%%%%%%%%%%%%%%%%%%%%%%%%%%%%%%%

ax3 = subplot(3,2,3);
contourf(Xp,Yp, phi0 - XXm/sample_count, 20, 'Linecolor', 'none');
colormap(ax3,redblue);
cb = colorbar;
cb.FontSize = myfontsize;
caxis([e1,e2]);
%title('$X-E_{post}(X)$','interpreter','latex', 'Fontsize', 20);
set(gca,'FontSize',myfontsize)

hold on;
for j=1:length(api)
	plot(Xp(api(j)), Yp(api(j)), '.k', 'markersize', 20);
end

%%%%%%%%%%%%%%%%%%%%%%%%%%%%%%%%%%%%%

ax4 = subplot(3,2,4);
contourf(Xp,Yp, phi_c_data-phi0, 20, 'Linecolor', 'none');
colormap(ax4,redblue);
cb = colorbar;
cb.FontSize = myfontsize;
caxis([e1,e2]);
%title('True Bias: $X-Y^{c}$','interpreter','latex', 'Fontsize', 20);
set(gca,'FontSize',myfontsize)

hold on;
for j=1:length(api)
	plot(Xp(api(j)), Yp(api(j)), '.k', 'markersize', 20);
end

%%%%%%%%%%%%%%%%%%%%%%%%%%%%%%%%%%%%%


ax5 = subplot(3,2,5);
contourf(Xp,Yp, sqrt(XXvar/sample_count - (XXm/sample_count).^2), 20, 'Linecolor', 'none');
colormap(ax5,summer);
cb = colorbar;
cb.FontSize = myfontsize;
caxis([v1,v2]);
%title('$E_{post}(\beta)$','interpreter','latex', 'Fontsize', 20);
set(gca,'FontSize',myfontsize)

hold on;
%for j=1:(M*N)
%	plot(Xp(j), Yp(j), '.k', 'markersize', 5);
%end

for j=1:length(api)
	plot(Xp(api(j)), Yp(api(j)), '.k', 'markersize', 20);
end


%%%%%%%%%%%%%%%%%%%%%%%%%%%%%%%%%%%%


ax7 = subplot(3,2,6);
contourf(Xp,Yp, sqrt(bbetavar/sample_count - (bbetam/sample_count).^2), 20, 'Linecolor', 'none');
colormap(ax7,summer);
cb = colorbar;
cb.FontSize = myfontsize;
caxis([v1,v2]);
%title('$E_{post}(\beta)$','interpreter','latex', 'Fontsize', 20);
set(gca,'FontSize',myfontsize)

hold on;
%for j=1:(M*N)
%	plot(Xp(j), Yp(j), '.k', 'markersize', 5);
%end

for j=1:length(api)
	plot(Xp(api(j)), Yp(api(j)), '.k', 'markersize', 20);
end


%%%%%%%%%%%%%%%%%%%%%%%%%%%%%%%%%%%%%%%%%%%%%%%%%%%%%%%%%%
%%%%%%%%%%%%%%%%%%%%%%%%%%%%%%%%%%%%%%%%%%%%%%%%%%%%%%%%%%


exportgraphics(gcf, 'Fig3.eps');
