# Supplementary material for: Excursions in the Bayesian treatment of model error
Source: PLoS One. 2023 Jun 2;18(6):e0286624. doi: 10.1371/journal.pone.0286624 (PMC10237458; doi:10.1371/journal.pone.0286624)
Supplement: S1 Data — The file suporting_information.zip contains the MATLAB code and the synthetic data that was used to produce all the figures in this manuscript. (ZIP) [file pone.0286624.s001.zip › Figure4/figure4.m]

close all;
clear all;


addpath ../Functions/ ;


%%%%%%%%%%%%%%%%%%
%cm=jet(2^8);
cm=jet;

nc=size(cm,1);
p1=210;
p2=260;
e1=-5;
e2=5;

eps=0.02;
eps1 = 0.03;
hei = 1/4 - 2*eps1;
wid = 1/2 - eps1;

e11=-2;
e22=2;

e111=-0.1;
e222=0.1;


v1 = 0;
v2 = 2;

myfontsize=40;


xmin = -5;
xmax = 5;
%%%%%%%%%%%%%%%%%%%%%%%%%


figure(1)
set(gcf, 'Units', 'Normalized', 'OuterPosition', [0, 0, 0.6, 1.0]);


load ../MAT_FILES/example1;
[M,N] = size(Xp);

ax1 = subplot(4,2,1);
hist(reshape(phi_c_data - XXm/sample_count - bbetam/sample_count, [M*N,1]),20,'Normalization','probability')
%xlim([xmin, xmax]);
set(gca,'FontSize',myfontsize);


ax2 = subplot(4,2,2);
dum=reshape(phi_o_data - XXm/sample_count, [M*N,1]);
hist(dum(api),20,'Normalization','probability')
%xlim([xmin, xmax]);
set(gca,'FontSize',myfontsize);


%%%%%%%%%%%%%%%%%%%%%%%%%%%%%%%%%%%%%%%%%%%%%%%%%%%%%%%%%%

%clear all;
load ../MAT_FILES/example3;
[M,N] = size(Xp);

ax3 = subplot(4,2,3);
hist(reshape(phi_c_data - XXm/sample_count - bbetam/sample_count, [M*N,1]),20,'Normalization','probability')
%xlim([xmin, xmax]);
set(gca,'FontSize',myfontsize);


ax4 = subplot(4,2,4);
dum=reshape(phi_o_data - XXm/sample_count, [M*N,1]);
hist(dum(api),20,'Normalization','probability')
%xlim([xmin, xmax]);
set(gca,'FontSize',myfontsize);


%%%%%%%%%%%%%%%%%%%%%%%%%%%%%%%%%%%%%%%%%%%%%%%%%%%%%%%%%%

%clear all;
load ../MAT_FILES/example5;
[M,N] = size(Xp);

ax5 = subplot(4,2,5);
hist(reshape(phi_c_data - XXm/sample_count - bbetam/sample_count, [M*N,1]),20,'Normalization','probability')
%xlim([xmin, xmax]);
set(gca,'FontSize',myfontsize);


ax6 = subplot(4,2,6);
dum=reshape(phi_o_data - XXm/sample_count, [M*N,1]);
hist(dum(api),20,'Normalization','probability')
%xlim([xmin, xmax]);
set(gca,'FontSize',myfontsize);

%%%%%%%%%%%%%%%%%%%%%%%%%%%%%%%%%%%%%%%%%%%%%%%%%%%%%%%%%%
%clear all;
load ../MAT_FILES/example6;
[M,N] = size(Xp);

ax7 = subplot(4,2,7);
hist(reshape(phi_c_data - XXm/sample_count - bbetam/sample_count, [M*N,1]),20,'Normalization','probability')
%xlim([xmin, xmax]);
set(gca,'FontSize',myfontsize);


ax8 = subplot(4,2,8);
dum=reshape(phi_o_data - XXm/sample_count, [M*N,1]);
hist(dum(api),20,'Normalization','probability')
%xlim([xmin, xmax]);
set(gca,'FontSize',myfontsize);


%%%%%%%%%%%%%%%%%%%%%%%%%%%%%%%%%%%%%%%%%%%%%%%%%%%%%%%%%%%
%%%%%%%%%%%%%%%%%%%%%%%%%%%%%%%%%%%%%%%%%%%%%%%%%%%%%%%%%%


exportgraphics(gcf, 'Fig4.eps');
