# Supplementary material for: Excursions in the Bayesian treatment of model error
Source: PLoS One. 2023 Jun 2;18(6):e0286624. doi: 10.1371/journal.pone.0286624 (PMC10237458; doi:10.1371/journal.pone.0286624)
Supplement: S1 Data — The file suporting_information.zip contains the MATLAB code and the synthetic data that was used to produce all the figures in this manuscript. (ZIP) [file pone.0286624.s001.zip › Figure7/figure7.m]

close all;
clear all;

load ../MAT_FILES/example6;
addpath Functions/ ;


%%%%%%%%%%%%%%%%%%
%cm=jet(2^8);
cm=jet;

nc=size(cm,1);
p1=210;
p2=260;
e1=-5;
e2=5;

eps=0.02;
eps1 = 0.03;
hei = 1/4 - 2*eps1;
wid = 1/2 - eps1;

e11=-2;
e22=2;

e111=-0.1;
e222=0.1;


v1 = 0;
v2 = 2;

[M,N] = size(Xp);
%%%%%%%%%%%%%%%%%%


%%%%%%%%%%%%%%%%%%%%%%%%%%
zz = bbetam(:,1)/sample_count;
yy = Yp(:,1);

sss = sqrt(bbetavar(:,1)/sample_count - (bbetam(:,1)/sample_count).^2);


aaa = zeros(M,3);

aaa(:,1) = zz-2*sss;
aaa(:,2) = zz;
aaa(:,3) = zz+2*sss;

bbb = repmat(yy,[1,3]);

% look at bbetam/sample_count from v5
qqq =0.4665; 
qqqq = 0.1103;
%%%%%%%%%%%%%%%%%%%%%%%%%%%%


ax9 = figure(1);
set(gcf, 'Units', 'Normalized', 'OuterPosition', [0, 0, 0.3, 0.7]);
plot(zz,yy,'-k', 'Linewidth',3);
hold on;
plot(zz,yy,'.k', 'Markersize', 30);
axis([-3,5,-35,0])
for i=1:M
	plot(aaa(i,:),bbb(i,:), 'k', 'Linewidth',3);
end
plot(qqq+zeros(M,1),yy,'-r', 'Linewidth',2);
plot((qqq + 2*qqqq)+zeros(M,1),yy,'--r', 'Linewidth',3);
plot((qqq-2*qqqq)+zeros(M,1),yy,'--r', 'Linewidth',3);

ylabel('Latitude')

set(gca,'FontSize',25);


exportgraphics(gcf, 'Fig7.eps');
