# Supplementary material for: Excursions in the Bayesian treatment of model error
Source: PLoS One. 2023 Jun 2;18(6):e0286624. doi: 10.1371/journal.pone.0286624 (PMC10237458; doi:10.1371/journal.pone.0286624)
Supplement: S1 Data — The file suporting_information.zip contains the MATLAB code and the synthetic data that was used to produce all the figures in this manuscript. (ZIP) [file pone.0286624.s001.zip › Figure9/figure9.m]

close all;
clear all;


addpath Functions/ ;


%%%%%%%%%%%%%%%%%%
%cm=jet(2^8);
cm=jet;

nc=size(cm,1);
p1=210;
p2=260;
e1=-5;
e2=5;

eps=0.02;
eps1 = 0.03;
hei = 1/4 - 2*eps1;
wid = 1/2 - eps1;

e11=-2;
e22=2;

e111=-0.1;
e222=0.1;


v1 = 0;
v2 = 2;


myfontsize=40;

%%%%%%%%%%%%%%%%%%

figure(1)
set(gcf, 'Units', 'Normalized', 'OuterPosition', [0, 0, 0.6, 0.6]);


load ../MAT_FILES/Example1_01
[M,N] = size(Xp);


ax1 = subplot(2,2,1);
contourf(Xp,Yp, XXm/sample_count, 20, 'Linecolor', 'none');
colormap(ax1,cm);
cb = colorbar;
cb.FontSize = myfontsize;
caxis([p1,p2]);
set(gca,'FontSize',myfontsize)

hold on;
	
for j=1:length(api)
	plot(Xp(api(j)), Yp(api(j)), '.k', 'markersize', 20);
end

%%%%%%%%%%%%%%%%%%%%%%%%%%%%%%%%%%

ax3 = subplot(2,2,3);
contourf(Xp,Yp, bbetam/sample_count, 20, 'Linecolor', 'none');
colormap(ax3,redblue);
cb = colorbar;
cb.FontSize = myfontsize;
caxis([e1,e2])
set(gca,'FontSize',myfontsize)

hold on;

for j=1:length(api)
	plot(Xp(api(j)), Yp(api(j)), '.k', 'markersize', 20);
end


%%%%%%%%%%%%%%%%%%%%%%%%%%%%%%%%%%%%%


load ../MAT_FILES/Example1_10
[M,N] = size(Xp);


ax2 = subplot(2,2,2);
contourf(Xp,Yp, XXm/sample_count, 20, 'Linecolor', 'none');
colormap(ax2,cm);
cb = colorbar;
cb.FontSize = myfontsize;
caxis([p1,p2]);
set(gca,'FontSize',myfontsize)

hold on;
	
for j=1:length(api)
	plot(Xp(api(j)), Yp(api(j)), '.k', 'markersize', 20);
end

%%%%%%%%%%%%%%%%%%%%%%%%%%%%%%%%%%

ax4 = subplot(2,2,4);
contourf(Xp,Yp, bbetam/sample_count, 20, 'Linecolor', 'none');
colormap(ax4,redblue);
cb = colorbar;
cb.FontSize = myfontsize;
caxis([e1,e2])
set(gca,'FontSize',myfontsize)

hold on;

for j=1:length(api)
	plot(Xp(api(j)), Yp(api(j)), '.k', 'markersize', 20);
end


%%%%%%%%%%%%%%%%%%%%%%%%%%%%%%%%%%%%%

%%%%%%%%%%%%%%%%%%%%%%%%%%%%%%%%%%%%%%%%%%%%%%%%%%%%%%%%%%
%%%%%%%%%%%%%%%%%%%%%%%%%%%%%%%%%%%%%%%%%%%%%%%%%%%%%%%%%%


exportgraphics(gcf, 'Fig9.eps');
