# Supplementary material for: Excursions in the Bayesian treatment of model error
Source: PLoS One. 2023 Jun 2;18(6):e0286624. doi: 10.1371/journal.pone.0286624 (PMC10237458; doi:10.1371/journal.pone.0286624)
Supplement: S1 Data — The file suporting_information.zip contains the MATLAB code and the synthetic data that was used to produce all the figures in this manuscript. (ZIP) [file pone.0286624.s001.zip › Figure10/figure10.m]

close all;
clear all;
addpath Functions/ ;


load ../MAT_FILES/run_resid_05;
[M,N] = size(Xp);

res05=reshape(phi_o_data - XXm/sample_count, [M*N,1]);
res05 = res05(api);
res05_c = reshape(phi_c_data - XXm/sample_count - bbetam/sample_count, [M*N,1]);


load ../MAT_FILES/run_resid_01;
[M,N] = size(Xp);
res01=reshape(phi_o_data - XXm/sample_count, [M*N,1]);
res01 = res01(api);
res01_c = reshape(phi_c_data - XXm/sample_count - bbetam/sample_count, [M*N,1]);


load ../MAT_FILES/run_resid_10;
[M,N] = size(Xp);
res10=reshape(phi_o_data - XXm/sample_count, [M*N,1]);
res10 = res10(api);
res10_c = reshape(phi_c_data - XXm/sample_count - bbetam/sample_count, [M*N,1]);


[N1,H1] = hist(res05,20);
[N2,H2] = hist(res01,20);
[N3,H3] = hist(res10,20);


figure(1)
set(gcf, 'Units', 'Normalized', 'OuterPosition', [0, 0, 0.6, 0.3]);

subplot(121)
hold on;
H2= bar(H2, N2, 1.1, 'facecolor', 'blue');
H3= bar(H3, N3, 1.1, 'facecolor', 'green');
H1 = bar(H1, N1, 1.1, 'facecolor', 'red');
set(gca,'FontSize',25);

[Nc1,Hc1] = hist(res05_c,20);
[Nc2,Hc2] = hist(res01_c,20);
[Nc3,Hc3] = hist(res10_c,20);


subplot(122)
hold on;
Hc3= bar(Hc3, Nc3, 1.1, 'facecolor', 'green');
Hc1 = bar(Hc1, Nc1, 1.1, 'facecolor', 'red');
Hc2= bar(Hc2, Nc2, 1.1, 'facecolor', 'blue');
set(gca,'FontSize',25);

exportgraphics(gcf, 'Fig10.eps');
