# Supplementary material for: Excursions in the Bayesian treatment of model error
Source: PLoS One. 2023 Jun 2;18(6):e0286624. doi: 10.1371/journal.pone.0286624 (PMC10237458; doi:10.1371/journal.pone.0286624)
Supplement: S1 Data — The file suporting_information.zip contains the MATLAB code and the synthetic data that was used to produce all the figures in this manuscript. (ZIP) [file pone.0286624.s001.zip › Functions/redblue.m]

function c = redblue(m)
%REDBLUE    Shades of red and blue color map
%   REDBLUE(M), is an M-by-3 matrix that defines a colormap.
%   The colors begin with bright blue, range through shades of
%   blue to white, and then through shades of red to bright red.
%   REDBLUE, by itself, is the same length as the current figure's
%   colormap. If no figure exists, MATLAB creates one.
%
%   For example, to reset the colormap of the current figure:
%
%             colormap(redblue)
%
%   See also HSV, GRAY, HOT, BONE, COPPER, PINK, FLAG, 
%   COLORMAP, RGBPLOT.
%   Adam Auton, 9th October 2009
if nargin < 1, m = size(get(gcf,'colormap'),1); end
if (mod(m,2) == 0)
    % From [0 0 1] to [1 1 1], then [1 1 1] to [1 0 0];
    m1 = m*0.5;
    r = (0:m1-1)'/max(m1-1,1);
    g = r;
    r = [r; ones(m1,1)];
    g = [g; flipud(g)];
    b = flipud(r);
else
    % From [0 0 1] to [1 1 1] to [1 0 0];
    m1 = floor(m*0.5);
    r = (0:m1-1)'/max(m1,1);
    g = r;
    r = [r; ones(m1+1,1)];
    g = [g; 1; flipud(g)];
    b = flipud(r);
end
c = [r g b]; 
